# Supplementary material for: CROPPER: a metagene creator resource for cross-platform and cross-species compendium studies
Source: BMC Bioinformatics. 2006 Sep 22;7:418. doi: 10.1186/1471-2105-7-418 (PMC1592126; doi:10.1186/1471-2105-7-418)
Supplement: Additional File 1 — Combined data used for the example analysis. Combined data from the four different neurodegenerative studies, used for the example compendium study. Data presented with z-ratios (treatment vs. the absolute control) and the genes regulated in human and/or in other organisms are presented. [file 1471-2105-7-418-S1.xls]

## Sheet: big list
Combined data, with z-ratios (treatment vs. the absolute control)
all the genes with value in at least one data point
organism	C.elegans	C.elegans	Human	Mouse	Mouse	Macaque	Macaque	Macaque	Macaque
treatment	A53T mutant	alpha-SYN mutant	Parkinson's Disease	MPTP	RASALIGINE	MPTP 6 days	MPTP 12 days	MPTP 25 days	Saline treatment
area	worm	worm	SN	Midbrain	Midbrain	SN	SN	SN	SN
METAGENE	z-ratio	z-ratio	z-ratio	z-ratio	z-ratio	z-ratio	z-ratio	z-ratio	z-ratio
MGDH6882	0.816	-0.634	-1.186	-0.846	0.219	-1.131	-1.252	-0.211	-0.043
MGDH2564	-0.023	-0.425	0.035	-0.175	-0.225	-0.293	-1.17	-1.614	-1.15
MGD59E612	-0.111	-0.768	0.007	NO DATA	NO DATA	0.059	0.403	-1.796	0.188
MGDH22681	-0.388	0.08	0.246	-0.035	-0.325	-4.946	-3.6	-0.465	-5
MGDH2988	0.559	0.955	0.057	-0.021	-0.097	0.377	-0.16	-0.425	0.01
MGDH8694	-1.198	0.072	1.143	0.892	0.337	-0.628	-0.258	0.349	0.07
MGDH22861	-0.727	-0.8	-0.762	2.47	1.748	0.399	0.459	-0.098	-0.64
MGDH23661	-0.359	-0.725	-0.048	NO DATA	NO DATA	0.341	0.208	0.603	-0.921
MGDH20656	-0.133	-0.834	-0.873	1.736	0.44	1.637	0.048	0.858	-0.788
MGDH22922	0.278	0.558	-0.406	NO DATA	NO DATA	-0.109	-0.365	-0.636	0.18
MGDH23987	-0.332	0.01	-0.066	NO DATA	NO DATA	-0.181	0.04	0.344	-0.071
MGDH26335	-0.584	-0.867	-0.4	NO DATA	NO DATA	0.769	1.162	0.272	0.765
MGDH2591	1.406	0.182	-0.207	0.38	0.106	-0.098	1.207	0.911	-0.16
MGDH2505	0.159	0.074	NO DATA	NO DATA	NO DATA	0.176	0.582	0.185	-0.596
MGDH1531	-0.49	-1.077	NO DATA	-0.145	0.002	-1.006	-2.408	-0.001	-1.608
MGDH5464	0.003	-0.537	NO DATA	1.464	1.38	-0.023	-0.324	-0.341	0.165
MGDH26643	-0.894	-0.77	0.54	NO DATA	NO DATA	0.13	-0.072	0.31	0.04
MGCUBHX623543	NO DATA	NO DATA	-0.322	-0.83	-0.663	0.836	1.446	0.326	-0.685
MGDH49X2	-0.402	-0.296	-0.127	NO DATA	NO DATA	0.284	-0.649	-0.075	-1.431
MGDH9297	0.377	-0.202	-0.702	NO DATA	NO DATA	-0.601	-0.469	-0.2	-0.833
MGDH9586	-1.075	-1.08	0.204	NO DATA	NO DATA	-0.264	-0.044	0.273	0.439
MGDH1102	0.18	-0.257	-0.085	NO DATA	NO DATA	0.361	0.075	0.201	0.254
MGDH42760	NO DATA	NO DATA	-0.108	0.242	-0.39	-0.561	-0.705	-0.672	-0.515
MGDH1119	0.096	-0.25	0.154	NO DATA	NO DATA	-0.103	0.335	0.271	0.653
MGD47C817	-0.365	-0.268	0.101	NO DATA	NO DATA	0.168	0.185	0.104	0.572
MGDH2208	-0.114	-0.12	0.87	NO DATA	NO DATA	-0.023	-2.055	0.367	-1.135
MGDH22582	-0.232	0.606	-1.153	NO DATA	NO DATA	0.621	0.039	0.619	-0.899
MGD58F2316	-0.318	-0.074	0.073	NO DATA	NO DATA	0.801	1.208	3.671	2.014
MGDH22310	-1.066	-0.785	0.331	NO DATA	NO DATA	0	0.296	0.272	0.557
MGD48I619	-0.715	-0.91	-1.015	NO DATA	NO DATA	0.034	-0.015	0.291	-0.005
MGDH9316	-0.455	-0.714	0.021	NO DATA	NO DATA	-0.152	0.026	-0.277	0.143
MGDH22538	-0.357	0.688	0.057	NO DATA	NO DATA	0.144	0.186	0.197	0.268
MGD53D2126	3.888	1.92	0.297	NO DATA	NO DATA	-0.187	-0.444	-0.15	-0.079
MGDH24456	-0.082	0.158	0.257	NO DATA	NO DATA	0.319	0.204	-0.386	0.18
MGDH24710	0.465	2.561	0.281	NO DATA	NO DATA	-0.28	-0.081	-0.057	-0.345
MGDH2502	0.076	0.91	-0.114	NO DATA	NO DATA	0.256	0.132	0.006	-0.063
MGDH8185	0.303	1.123	0.079	NO DATA	NO DATA	0.157	-0.226	-0.212	0.099
MGCUBHX626297	-0.903	-0.77	0.33	NO DATA	NO DATA	0.173	0.329	0.32	0.092
MGCUBHX623518	1.639	1.419	-0.233	NO DATA	NO DATA	1.09	-0.304	-0.348	0.69
MGCUBHX630334	0.262	-1.305	0.358	NO DATA	NO DATA	-0.151	-0.451	-0.644	-0.123
MGD06E112	-0.614	-0.504	-0.123	NO DATA	NO DATA	-1.771	0.357	2.206	-0.883
MGDH8223	0.06	0.32	-0.194	NO DATA	NO DATA	-0.319	-0.129	-0.513	0.513
MGDH8224	-0.212	-0.852	0.293	NO DATA	NO DATA	-1.564	-0.985	0.279	-1.225
MGD58F2312	-0.27	-0.017	-0.425	NO DATA	NO DATA	0.568	1.958	1.986	-0.034
MGD49I313	-0.407	-0.71	0.206	NO DATA	NO DATA	-0.031	-0.177	-0.083	0.084
MGC044519	0.629	2.01	0.136	NO DATA	NO DATA	0.489	0.252	0.045	0.269
MGC045915	-0.615	-0.777	0.08	NO DATA	NO DATA	0.147	1.577	0.007	0.003
MGC045917	0.383	0.055	0.166	NO DATA	NO DATA	-0.05	-0.013	-0.011	0.017
MGDH6047	0.611	-0.219	0.367	NO DATA	NO DATA	0.062	0.232	0.284	0.32
MGDH42789	0.03	-0.424	0.252	NO DATA	NO DATA	-0.262	-0.119	-0.12	0.261
MGDH20155	-0.257	-0.776	1.705	NO DATA	NO DATA	-2.883	-1.694	1.982	-2.663
MGDH1866	0.211	-0.479	-0.402	NO DATA	NO DATA	0.17	0.218	0.364	-0.071
MGCUBHX621627	NO DATA	NO DATA	-0.398	NO DATA	NO DATA	-0.29	0.209	0.08	0.135
MGC054313	-0.006	-0.233	-0.752	NO DATA	NO DATA	1.088	1.82	1.048	0.52
MGCX246123	-0.159	1.214	0.301	NO DATA	NO DATA	-0.091	-0.403	-0.23	-0.116
MGC054315	-0.285	-0.725	0.411	NO DATA	NO DATA	-0.531	-0.263	-0.879	-0.529
MGC039012	0.843	0.909	0.182	NO DATA	NO DATA	0.052	0.394	0.374	0.661
MGDH1859	-0.496	-0.238	0.233	NO DATA	NO DATA	0.456	-0.579	0.111	0.365
MGDH7160	0.838	-0.108	0.401	NO DATA	NO DATA	-0.631	-0.386	0.557	-0.641
MGD48I617	-1.32	-1.901	0.155	NO DATA	NO DATA	0.037	-0.08	-0.203	0.446
MGDH5190	1.039	1.932	-0.595	NO DATA	NO DATA	-0.237	-0.414	-0.581	-0.197
MGD45D716	0.051	1.127	0.482	NO DATA	NO DATA	-0.588	-0.336	0.071	-0.463
MGDH1156	-0.656	-0.059	0.367	NO DATA	NO DATA	0.266	0.132	0.2	0.032
MGDH3320	0.023	-0.844	0.176	NO DATA	NO DATA	0.41	-0.055	0.161	-0.138
MGDH4416	-0.279	-0.881	-0.264	NO DATA	NO DATA	0.062	-1.022	0.604	-0.27
MGDH20372	0.189	-0.105	-0.176	NO DATA	NO DATA	-0.101	0.494	0.063	0.365
MGDH26922	-0.368	0.453	-1.658	NO DATA	NO DATA	6.14	4.882	-5	1.777
MGDH7143	-0.405	-0.182	0.289	NO DATA	NO DATA	0.212	-0.175	-0.447	-0.101
MGD58C316	-0.481	-0.426	0.364	NO DATA	NO DATA	-0.428	-0.067	0.252	-0.241
MGD58C315	-0.587	-0.802	-0.56	NO DATA	NO DATA	-0.247	0.268	0.374	-0.078
MGDH9542	0.305	0.011	-1.011	NO DATA	NO DATA	-0.084	-0.318	0.089	-0.352
MGDH9583	-0.016	-0.867	-4.9178	NO DATA	NO DATA	-1.038	-0.162	-2.513	-0.401
MGDH6055	0.438	1.329	0.318	NO DATA	NO DATA	0.018	-0.356	-0.664	-0.263
MGD36G718	1.282	-0.687	0.192	NO DATA	NO DATA	-0.814	-0.92	-1.157	-0.692
MGCUBHX632210	NO DATA	NO DATA	0.437	NO DATA	NO DATA	0.443	1.524	1.228	0.711
MGDH1135	-0.059	-0.23	0.217	NO DATA	NO DATA	0.538	0.735	1.1	0.823
MGBOHHX626780	-0.852	-1.165	-0.184	NO DATA	NO DATA	-0.675	-1.158	0.557	0.239
MGDH28861	-0.396	-1.573	-1.142	NO DATA	NO DATA	-2.531	-0.441	-1.608	0.268
MGD34I415	0.021	0.929	-0.159	NO DATA	NO DATA	-0.092	0.027	-0.075	-0.079
MGDH8236	-0.437	-0.089	0.351	NO DATA	NO DATA	0.105	-0.149	-0.139	0.084
MGDH24498	-0.608	-0.331	-0.48	NO DATA	NO DATA	0.182	-0.054	0.22	-0.174
MGD37G215	-0.321	-0.77	1.162	NO DATA	NO DATA	0.574	0.548	5.8	0.248
MGD37G211	0.034	-0.826	3.332	NO DATA	NO DATA	-0.194	-0.296	-0.736	-0.323
MGC035513	0.952	-0.441	0.339	NO DATA	NO DATA	0.352	0.124	-0.176	-0.108
MGDH4741	1.316	0.707	0.427	NO DATA	NO DATA	-1.435	-0.632	-0.786	-0.33
MGCUBHX632566	NO DATA	NO DATA	2.963	0.023	-0.095	1.708	-4.302	-5	5.81
MGDH9220	-0.613	-0.794	0.056	NO DATA	NO DATA	0.045	0.027	0.036	0.158
MGDH2X21	-0.169	0.302	-0.018	NO DATA	NO DATA	-0.144	0.113	-0.094	0.283
MGDH5X22	0.698	-0.322	-0.795	NO DATA	NO DATA	-0.139	0.515	-0.677	-2.118
MGDH7036	1.3	1.572	0.245	NO DATA	NO DATA	0.053	0.144	-0.212	0.04
MGD38G315	0.36	0.926	0.284	NO DATA	NO DATA	0.121	-0.062	-0.158	0.358
MGDH9215	0.017	-1.238	0.578	NO DATA	NO DATA	0.895	-0.174	0.464	0.217
MGDH44631	0.164	-0.373	0.15	NO DATA	NO DATA	1.349	0.765	1.136	1.466
MGDH4723	-0.306	-0.857	-4.522	NO DATA	NO DATA	1.55	-0.034	-0.78	-0.373
MGDH44633	0.224	0.554	0.219	NO DATA	NO DATA	0.223	-0.014	-0.535	0.283
MGDH44325	-0.205	0.809	0.163	NO DATA	NO DATA	-0.743	-0.146	0.685	-0.603
MGDH5813	-1.88	0.791	-0.649	NO DATA	NO DATA	1.22	0.813	2.578	1.348
MGD53E919	0.327	-0.316	-0.193	NO DATA	NO DATA	4.844	1.145	2.804	-1.071
MGDH2843	0.42	-0.371	-0.493	NO DATA	NO DATA	-0.661	-0.962	-0.937	-1.815
MGBD813	-0.569	-0.887	-0.096	NO DATA	NO DATA	0.027	0.113	-0.158	-0.293
MGDH23024	0.145	0.298	-1.525	NO DATA	NO DATA	-0.583	-0.087	-0.318	0.136
MGDH7033	-0.11	0.07	0.06	NO DATA	NO DATA	0.096	0.27	-0.075	0.209
MGCX24612	0.386	0.178	-0.188	NO DATA	NO DATA	0.834	-0.557	0.692	-0.285
MGCX24615	0.862	0.77	0.079	NO DATA	NO DATA	-0.142	-0.109	-0.258	0.076
MGCX24611	-0.899	-1.815	0.551	NO DATA	NO DATA	-0.031	1.745	0.965	0.165
MGD37F715	-1.164	0.937	-0.135	NO DATA	NO DATA	0.441	-0.167	-0.761	0.203
MGDH6948	-0.162	0.567	-0.111	NO DATA	NO DATA	1.979	1.301	-1.192	-1.335
MGDH4776	NO DATA	NO DATA	0.343	NO DATA	NO DATA	0.097	0.057	-0.119	0.239
MGDH2801	-0.161	0.384	0.506	NO DATA	NO DATA	0.101	-0.213	-0.519	0.062
MGD28F517	-0.418	0.047	0.102	NO DATA	NO DATA	-0.138	0.059	0.114	-0.529
MGDH4775	-0.307	-0.535	-1.649	NO DATA	NO DATA	-0.282	-1.025	-1.126	-0.566
MGDH8119	-0.331	-1.113	-0.389	NO DATA	NO DATA	0.368	0.384	0.144	-0.034
MGDH7027	0.444	-0.329	0.312	NO DATA	NO DATA	0.137	0.688	2.066	0.852
MGDH43519	0.23	-0.673	0.178	NO DATA	NO DATA	-0.631	-0.268	0.282	0.365
MGCUBHX627285	0.639	1.56	0.201	NO DATA	NO DATA	0.35	-0.941	-0.538	-0.802
MGDH3908	0.081	0.701	-0.175	NO DATA	NO DATA	-0.789	-1.109	-0.073	-0.729
MGDH6938	-0.374	-0.723	14.01	NO DATA	NO DATA	-4.076	-1.66	-4.336	-0.441
MGD20G416	0.763	-0.178	-1.044	NO DATA	NO DATA	1.896	2.471	-0.021	0.241
MGD29C2315	0.486	-0.796	-2.004	NO DATA	NO DATA	-0.099	-3.052	-1.134	1.134
MGD54F22122	0.257	1.023	0.229	NO DATA	NO DATA	0.009	-0.161	0.034	0.025
MGC0622120	-0.086	-0.202	-0.467	NO DATA	NO DATA	0.923	-0.282	0.089	1.119
MGDH9301	-0.063	-0.672	0.667	NO DATA	NO DATA	-0.538	-0.856	-0.325	-0.278
MGDH8172	-0.207	0.084	-0.295	NO DATA	NO DATA	0.114	0.028	0.055	1.244
MGDH9302	-0.441	-0.726	0.253	NO DATA	NO DATA	-0.168	-0.071	-0.295	0.106
MGDH23344	-0.519	-1.282	0.147	NO DATA	NO DATA	0.385	-0.503	0.484	0.417
MGDH22250	-0.347	-0.853	0.267	NO DATA	NO DATA	-0.109	0.133	0.733	-0.271
MGDH2919	0.772	0.924	0.094	NO DATA	NO DATA	-1.392	-1.159	-0.832	-0.877
MGDH3963	-0.452	-0.965	-0.493	NO DATA	NO DATA	0.391	-0.038	0.16	0.166
MGDH2510	-0.047	-0.02	0.352	NO DATA	NO DATA	0.862	0.627	-1.667	0.291
MGDH7095	-1.099	-0.784	-0.568	NO DATA	NO DATA	1.229	0.705	0.749	-0.087
MGC065812	0.343	-0.053	-0.252	NO DATA	NO DATA	0.419	0.191	0.522	0.261
MGDH25835	-0.375	-0.974	-1.614	NO DATA	NO DATA	1.053	0.95	0.293	-0.174
MGDH9304	-0.748	-1.26	-0.039	NO DATA	NO DATA	1.025	0.891	0.428	0.513
MGBQNHX620489	1.071	-0.16	-0.782	NO DATA	NO DATA	-0.17	-0.171	-0.315	-0.219
MGD48F312	-0.374	-1.317	-0.136	NO DATA	NO DATA	0.092	0.099	0.527	-0.293
MGD55C2214	0.013	-0.161	3.516	NO DATA	NO DATA	6.21	-4.575	4.136	6.42
MGDH22267	-1.708	0.072	0.248	NO DATA	NO DATA	-0.025	0.015	-0.297	0.298
MGDH3973	0.762	0.418	-1.317	NO DATA	NO DATA	1.77	2.109	0.1	-0.913
MGDH1429	0.04	0.2	0.133	NO DATA	NO DATA	0.069	-0.698	-0.279	-0.604
MGDH7069	-0.005	-1.164	-1.165	NO DATA	NO DATA	3.524	7.56	1.554	-3.638
MGDH7068	-0.137	0.117	0.268	NO DATA	NO DATA	-0.04	-0.002	-0.194	0.18
MGDH44318	-0.07	-0.464	-0.109	NO DATA	NO DATA	1.6	1.713	-0.129	1.748
MGDH42463	0.363	-0.108	0.51	NO DATA	NO DATA	-0.053	0.694	0.675	0.631
MGDH7067	0.314	0.115	0.157	NO DATA	NO DATA	-0.917	-0.666	0.451	-0.81
MGDH2857	-0.011	-0.787	0.22	NO DATA	NO DATA	-0.07	-0.302	-0.456	-0.677
MGDH1767	-0.203	0.135	0.568	NO DATA	NO DATA	0.121	0.63	0.117	1.318
MGDH1455	0.06	0.207	0.199	NO DATA	NO DATA	-0.143	0.095	-0.231	-0.049
MGDH3946	-1.431	-1.976	-0.631	NO DATA	NO DATA	-1.647	-2.19	-5	-5
MGDH8162	-0.418	-0.984	-0.416	NO DATA	NO DATA	0.727	-0.794	-1.768	-0.81
MGDH3959	-0.549	-0.5	0.413	NO DATA	NO DATA	-0.59	0.031	-0.06	-1.076
MGDH43562	-0.289	-0.081	0.282	NO DATA	NO DATA	-0.417	0.23	-0.159	-0.012
MGDH3609	0.1	-0.68	0.278	NO DATA	NO DATA	-0.142	-0.217	-0.212	0.047
MGDH23334	-0.186	-0.092	0.12	NO DATA	NO DATA	-1.704	-4.545	-2.413	0.04
MGDH1771	-0.654	-0.701	-1.078	NO DATA	NO DATA	-0.237	0.999	0.366	-0.071
MGDH42468	0.134	-1.208	-0.021	NO DATA	NO DATA	-0.229	-0.345	-0.148	-0.241
MGDH1436	-0.538	-0.428	-1.298	NO DATA	NO DATA	-0.002	-0.449	-0.364	0.002
MGDH22241	0.059	-0.215	0.023	NO DATA	NO DATA	0.22	0.595	-0.521	0.128
MGDH7795	-0.1	-0.737	-0.725	NO DATA	NO DATA	-0.778	0.478	3.756	-2.392
MGDH22968	0.244	-0.113	0.2	NO DATA	NO DATA	0.222	0.033	1.081	0.025
MGDH9974	0.057	0.098	-0.861	NO DATA	NO DATA	-0.266	-0.456	0.142	0.084
MGDH9970	0.147	-0.4	0.079	NO DATA	NO DATA	0.342	0.736	-0.086	0.062
MGDH1209	-0.103	-0.442	0.036	NO DATA	NO DATA	-0.008	0.901	-0.059	-0.152
MGDH25653	0.104	-0.308	-0.178	NO DATA	NO DATA	-0.04	-0.08	0.128	0.187
MGDH6225	0.226	-0.187	0.41	NO DATA	NO DATA	0.07	0.045	-0.14	-0.034
MGDH6221	-0.296	-0.978	0.141	NO DATA	NO DATA	-0.153	-0.347	-0.067	-0.33
MGDH9395	-0.593	-0.955	0.008	NO DATA	NO DATA	0.111	0.081	0.033	1.112
MGDH5121	0.028	0.102	0.223	NO DATA	NO DATA	0.037	-0.315	-0.515	-0.204
MGDH1214	-0.688	-0.213	0.159	NO DATA	NO DATA	0.174	-0.099	-0.211	0.217
MGDH27193	0.355	0.585	-0.259	NO DATA	NO DATA	0.308	0.18	-0.104	0.069
MGDH1216	-1.105	-0.06	-0.644	NO DATA	NO DATA	-0.145	-0.436	-0.253	-1.025
MGDH24577	0.281	0.426	0.276	NO DATA	NO DATA	-0.315	-0.65	-0.049	-0.419
MGDH28269	-0.044	-0.447	0.499	NO DATA	NO DATA	0.132	0.777	0.782	0.905
MGD01I2013	-0.198	-0.727	-0.299	NO DATA	NO DATA	0.476	1.229	-0.374	-0.758
MGCUBHX625383	0.331	-0.93	0.158	NO DATA	NO DATA	0.037	-0.188	-0.111	0.039
MGDH20796	0.918	1.583	-0.01	NO DATA	NO DATA	0.087	0.376	-0.186	0.032
MGC030617	0.269	0.558	0.207	NO DATA	NO DATA	-0.222	-0.22	-0.197	-0.249
MGDH27152	0.053	0.199	-0.13	NO DATA	NO DATA	-0.195	-0.248	-0.13	-0.256
MGDH7325	-0.061	0.085	0.231	NO DATA	NO DATA	-0.084	-0.286	0.109	0.143
MGD52D519	0.099	-0.212	-0.076	NO DATA	NO DATA	0.627	0.671	0.93	0.476
MGDH22385	-0.807	-0.476	-0.075	NO DATA	NO DATA	-0.803	-0.623	-0.409	-0.788
MGDH29325	-0.361	-0.573	0.318	NO DATA	NO DATA	0.251	0.203	-0.368	0.173
MGD47C218	1.391	1.519	0.355	NO DATA	NO DATA	-0.613	-0.393	-0.13	-0.367
MGD47C214	0.768	1.065	-0.109	NO DATA	NO DATA	0.76	0.365	-0.27	0.705
MGDH9385	-0.302	1.987	0.299	NO DATA	NO DATA	0.645	-0.53	0.534	0.217
MGDH8413	0.513	0.848	0.238	NO DATA	NO DATA	0.043	0.004	-0.058	-0.101
MGDH7788	-0.194	0.431	-0.163	NO DATA	NO DATA	0.423	0.3	0.682	-0.36
MGDH8871	0.025	1.131	0.227	NO DATA	NO DATA	-0.123	0.232	0.25	-0.492
MGDH8876	0.149	0.136	-0.781	NO DATA	NO DATA	0.128	-0.644	2.073	2.694
MGDH8873	-0.213	-0.32	-0.034	NO DATA	NO DATA	0.118	1.055	-0.806	0.217
MGDH23474	1.216	1.043	-0.12	NO DATA	NO DATA	0.453	0.659	0.347	0.136
MGDH6697	-0.302	0.178	-0.089	NO DATA	NO DATA	-0.058	0.143	-0.029	-0.308
MGDH43802	0.659	-0.043	0.177	NO DATA	NO DATA	0.257	-0.18	0.237	0.076
MGDH22958	0.056	0.797	-0.087	NO DATA	NO DATA	-0.031	-0.118	-0.266	0.135
MGDH7782	-0.897	-1.117	0.472	NO DATA	NO DATA	0.326	-0.122	-0.002	-0.012
MGDH8851	-1.45	0.72	0.267	NO DATA	NO DATA	-0.136	-0.318	-0.675	-0.375
MGDH9384	-0.302	0.744	-0.102	NO DATA	NO DATA	-1.007	0.382	1.871	-1.505
MGDH9425	0.194	1.752	0.24	NO DATA	NO DATA	0.01	-0.238	-0.691	0.084
MGD06C2012	3.401	1.384	0.285	NO DATA	NO DATA	-0.296	-0.578	-0.672	-0.138
MGDH9295	-0.375	-0.289	0.177	NO DATA	NO DATA	0.839	1.243	0.587	0.188
MGDH9494	0.982	1.86	0.247	NO DATA	NO DATA	-0.024	-0.189	0.053	0.202
MGDH9555	-0.333	-0.557	-0.824	NO DATA	NO DATA	1.098	1.043	0.848	-0.47
MGDH9726	-0.178	-0.773	-0.849	NO DATA	NO DATA	-0.492	-0.327	-0.698	1.526
MGDH9540	-0.053	-0.936	-0.411	NO DATA	NO DATA	2.011	1.746	1.077	-0.972
MGDH9550	-0.166	-0.624	-0.596	NO DATA	NO DATA	-0.181	1.376	0.012	-0.537
MGDH8020	-0.363	-0.945	-0.1	NO DATA	NO DATA	-0.032	-0.111	-0.921	0.025
MGDH8039	2.84	3.789	0.249	NO DATA	NO DATA	-0.118	-0.209	-0.029	0.18
MGDH7922	0.208	0.039	0.202	NO DATA	NO DATA	0.461	0.374	0.621	0.35
MGDH7953	0.034	-0.31	-0.129	NO DATA	NO DATA	0.214	-0.395	0.457	-0.115
MGDH8066	-0.367	-0.706	-0.138	NO DATA	NO DATA	-0.495	-0.922	0.117	-0.98
MGDH8954	0.662	1.623	0.455	NO DATA	NO DATA	0.11	-0.076	0.06	0.003
MGDH1241	0.699	1.284	0.093	NO DATA	NO DATA	0.011	-0.207	-0.323	-0.005
MGDH8161	NO DATA	NO DATA	-0.278	0.321	0.028	0.052	-0.289	-0.095	0.032
MGDH28453	1.444	0.089	0.673	NO DATA	NO DATA	0.096	0.182	-0.314	-0.071
MGCUBHX71334	NO DATA	NO DATA	0.225	-0.794	-0.158	-0.487	-0.123	-0.307	-0.189
MGD08I513	0.131	0.43	-1.657	NO DATA	NO DATA	0.194	0.82	0.811	0.232
MGDH7106	-0.215	1	0.124	NO DATA	NO DATA	-0.059	-0.338	-0.546	0.062
MGCUBHX73522	NO DATA	NO DATA	0.089	0.418	-0.745	-0.315	-0.455	-0.022	-0.5
MGD57I2215	0.064	-0.923	-0.14	NO DATA	NO DATA	-0.23	-0.212	-0.5	0.054
MGD35B2211	-0.031	-0.053	0.221	NO DATA	NO DATA	0.028	-0.345	-0.47	0.01
MGD44B2318	-0.616	1.277	0.264	NO DATA	NO DATA	0.513	0.454	0.007	0.121
MGDH9993	0.073	-0.04	0.091	NO DATA	NO DATA	0.1	1.034	-0.503	0.255
MGDH6203	-0.185	0.29	-0.248	NO DATA	NO DATA	-0.444	2.354	1.863	1.296
MGDH1807	0.535	0.944	0.376	NO DATA	NO DATA	0.02	-0.1	-0.139	0.313
MGDH43011	-0.514	0.09	-0.611	NO DATA	NO DATA	-0.179	-0.007	-0.675	-0.522
MGDH1820	0.973	1.28	0.742	NO DATA	NO DATA	0.457	0.544	0.212	0.89
MGDH9902	-0.702	-1.326	0.234	NO DATA	NO DATA	0.012	-0.206	-0.128	0.15
MGDH6031	-0.217	-0.509	0.145	NO DATA	NO DATA	0.266	0.075	0.127	0.217
MGDH28949	-0.015	0.077	-0.344	NO DATA	NO DATA	0.084	-0.087	-0.208	-0.012
MGD27B4120	0.669	0.658	-1.607	NO DATA	NO DATA	-0.597	-0.746	-0.784	-0.131
MGDH28471	0.368	-0.059	-2.799	NO DATA	NO DATA	0.648	0.793	-0.409	0.394
MGDH8201	-0.186	-0.459	-2.063	NO DATA	NO DATA	0.09	-0.111	0.452	-0.943
MGCUBHX76023	NO DATA	NO DATA	-0.83	-0.024	1.196	-0.569	-0.229	-0.194	-0.692
MGDH28280	-0.174	0.734	0.01	NO DATA	NO DATA	-1.335	-0.783	-0.063	-0.44
MGDH7711	-0.329	0.239	-0.012	NO DATA	NO DATA	-0.163	0.099	0.207	-0.227
MGD39D2318	0.035	-0.751	-0.276	NO DATA	NO DATA	1.262	5.91	1.132	0.421
MGDH3361	-0.19	0.375	0.067	NO DATA	NO DATA	-0.264	-0.21	-0.039	-0.212
MGDH9526	-0.145	-0.667	1.871	NO DATA	NO DATA	-0.299	-2.384	0.957	-0.46
MGDH5533	-0.514	-0.731	-0.141	NO DATA	NO DATA	-0.078	-0.516	-0.005	-0.574
MGDH28896	-0.597	0.819	-0.17	NO DATA	NO DATA	0.181	0.035	0.026	0.313
MGDH1179	-0.28	-0.663	-0.373	NO DATA	NO DATA	0.112	-0.337	-0.242	-0.308
MGDH4444	0.195	0.411	0.079	NO DATA	NO DATA	-0.28	-0.463	-0.453	-0.079
MGCUBHX621425	-2.177	1.812	0.201	NO DATA	NO DATA	-0.154	-0.29	0.519	-0.019
MGBOHHX78578	0.795	0.393	-0.059	NO DATA	NO DATA	-1.384	-1.843	-0.345	0.483
MGDH5544	0.389	-0.812	0.371	NO DATA	NO DATA	-0.032	-0.209	-0.25	-0.005
MGDH7198	-0.31	-0.123	0.185	NO DATA	NO DATA	0.024	0.256	0.115	-0.256
MGDH6636	-0.252	0.067	-1.135	NO DATA	NO DATA	-0.749	-0.416	0.219	-2.044
MGDH7346	-0.259	1.085	-0.214	NO DATA	NO DATA	-0.481	0.018	0.333	-0.514
MGDH2982	0.641	1.164	-0.942	NO DATA	NO DATA	0.616	0.53	1.165	-0.485
MGDH3363	-0.353	-0.264	0.7	NO DATA	NO DATA	0.411	0.398	-0.139	1.001
MGDH20712	-0.336	-0.348	0.123	NO DATA	NO DATA	0.455	0.105	-0.028	0.106
MGDH8433	0.446	0.751	0.432	NO DATA	NO DATA	-0.122	1.366	-0.273	-0.093
MGDH22353	1.159	1.754	-0.797	NO DATA	NO DATA	0.486	0.086	-0.906	0.21
MGDH4094	-0.315	-0.341	0.527	NO DATA	NO DATA	0.11	1.436	1.926	0.202
MGC0447120	-0.206	-0.796	-0.463	NO DATA	NO DATA	-0.85	-0.357	0.394	-0.943
MGD52E2213	-0.312	0.778	-0.982	NO DATA	NO DATA	-0.23	-1.004	-0.877	-0.987
MGDH9342	0.167	0.099	0.107	NO DATA	NO DATA	0.071	-0.08	-0.331	0.21
MGC040414	-0.209	-0.344	-1.372	NO DATA	NO DATA	-0.729	-0.383	-0.283	-1.186
MGDH6274	0.425	-0.62	-0.277	NO DATA	NO DATA	-0.375	-0.093	-0.168	-0.256
MGDH6276	-0.704	0.152	-0.406	NO DATA	NO DATA	-0.631	0.146	-0.738	-0.833
MGBQNHX79241	0.536	-0.684	0.185	NO DATA	NO DATA	0.019	-0.004	0.467	0.217
MGDH6272	-0.994	-1.032	0.282	NO DATA	NO DATA	-0.612	-0.803	-0.855	-0.411
MGDH8267	-0.141	0.552	0.147	NO DATA	NO DATA	-0.323	-0.16	-0.168	-0.101
MGCUBHX632264	-0.94	-0.957	0.446	NO DATA	NO DATA	-0.101	-0.238	0.026	0.01
MGDH50329	0.202	2.525	-0.098	NO DATA	NO DATA	-0.683	0.227	-0.721	0.269
MGDH20177	-0.045	-0.177	0.416	NO DATA	NO DATA	0.106	0.126	0.267	0.379
MGDH3349	-0.3	-0.83	-1.042	NO DATA	NO DATA	-0.976	-0.541	0.874	0.336
MGDH9346	NO DATA	NO DATA	0.021	NO DATA	NO DATA	0.036	0.191	0.136	0.047
MGDH43651	1.861	0.486	0.406	NO DATA	NO DATA	-0.279	-0.15	-0.203	-0.249
MGDH23434	-0.758	-1.226	-0.337	NO DATA	NO DATA	0.247	1.409	0.732	-0.079
MGCUBHX624681	0.468	0.229	-1.614	NO DATA	NO DATA	0.049	-0.429	-0.172	-0.663
MGDH1716	NO DATA	NO DATA	0.417	-0.012	-0.328	-0.076	-0.562	-0.711	-0.315
MGDH5575	-0.201	-0.758	0.032	NO DATA	NO DATA	0.157	1.544	2.674	0.514
MGDH8X28	0.162	-0.139	-0.16	NO DATA	NO DATA	1.359	2.627	1.486	0.269
MGDH27813	0.266	-0.106	0.197	NO DATA	NO DATA	-0.134	0.106	-0.065	0.254
MGD07D412	0.044	-0.068	0.128	NO DATA	NO DATA	0.105	-0.072	-0.286	0.402
MGDH7334	0.02	-0.319	-0.288	NO DATA	NO DATA	0.17	-0.318	-0.279	0.099
MGDH7335	0.059	0.054	0.294	NO DATA	NO DATA	-0.074	-0.061	-0.166	0.158
MGDH3397	-0.954	-1.053	-0.124	NO DATA	NO DATA	3.277	0.691	1.465	-0.514
MGDH4484	0.579	0.023	-0.336	NO DATA	NO DATA	-0.495	-0.357	-0.224	-0.197
MGDH8X25	1.168	1.109	0.372	NO DATA	NO DATA	0.693	0.113	0.577	0.025
MGDH9380	0.054	-0.358	0.24	NO DATA	NO DATA	0.317	0.151	-0.306	0.106
MGDH22379	1.586	-0.308	0.225	NO DATA	NO DATA	0.028	0.192	0.127	0.269
MGDH8419	-0.511	0.005	2.957	NO DATA	NO DATA	-0.312	-0.522	0.551	1.326
MGDH8296	0.651	0.653	0.194	NO DATA	NO DATA	-0.048	0.31	-0.056	0.136
MGDH28228	1.132	-0.173	0.264	NO DATA	NO DATA	0.394	0.113	1.036	0.416
MGDH22377	-0.302	0.178	0.022	NO DATA	NO DATA	0.527	0.967	0.949	0.077
MGBOHHX622317	0.169	-0.127	0.302	NO DATA	NO DATA	0.088	0.183	0.027	0.35
MGD45H718	0.054	0.876	-0.154	NO DATA	NO DATA	-0.256	0.122	0.025	0.209
MGD45F2017	-0.292	-0.854	-1.957	NO DATA	NO DATA	2.36	2.359	1.018	-1.281
MGDH8837	-0.239	-0.87	-1.449	NO DATA	NO DATA	3.325	2.975	3.366	-0.707
MGDH9377	-0.149	0.853	-0.434	NO DATA	NO DATA	0.671	0.202	0.35	-0.138
MGCUBHX628685	1.614	0.971	0.224	NO DATA	NO DATA	-0.143	-0.346	-0.195	-0.012
MGDH7733	-0.324	0.171	-0.627	NO DATA	NO DATA	0.687	0.329	1.407	-0.057
MGDH22908	-0.417	1.272	-0.014	NO DATA	NO DATA	2.07	1.44	0.46	2.124
MGD36B216	0.809	0.377	-0.125	NO DATA	NO DATA	-0.708	-0.386	0.172	-0.197
MGDH4460	-0.365	-1.546	0.223	NO DATA	NO DATA	0.062	-0.032	0.026	0.402
MGDH9375	0.468	0.671	0.1	NO DATA	NO DATA	-0.469	-0.709	1.173	-0.123
MGD25B5122	-0.299	-0.35	-0.279	NO DATA	NO DATA	1.777	0.458	1.467	-0.197
MGDH9905	-0.829	-2.177	-0.287	NO DATA	NO DATA	0.787	0.416	0.218	0.239
MGDH5568	-0.157	0.2	-0.087	NO DATA	NO DATA	0.204	0.462	0.161	0.298
MGDH20334	-0.219	0.405	0.003	NO DATA	NO DATA	0.389	0.828	0.489	0.527
MGDH2994	-0.323	-0.872	-1.78	NO DATA	NO DATA	-0.688	-1.405	0.218	-1.555
MGDH20332	-0.484	0.149	-0.283	NO DATA	NO DATA	0.332	0.099	0.896	0.298
MGD62F418	-0.556	-1.201	0.274	NO DATA	NO DATA	-0.007	0.104	-0.838	-0.175
MGDH7736	0.913	0.906	0.286	NO DATA	NO DATA	0.709	0.493	0.383	0.365
MGDH5165	-0.894	0.491	-1.818	NO DATA	NO DATA	-2.344	-1.156	-2.27	2.183
MGDH3386	-0.622	-0.983	1.006	NO DATA	NO DATA	2.356	5.21	5.66	5.44
MGDH8823	-0.222	-0.709	-0.441	NO DATA	NO DATA	1.697	1.191	0.197	0.742
MGDH8044	-0.178	-0.085	0.209	NO DATA	NO DATA	-0.71	-0.487	-0.272	-0.707
MGDH5936	0.409	0.837	-0.361	NO DATA	NO DATA	-0.485	0.92	-0.756	-0.744
MGD34H2015	0.07	0.08	-0.157	NO DATA	NO DATA	0.178	-0.213	-0.07	-0.234
MGDH3758	NO DATA	NO DATA	0.471	-0.071	-0.017	0.392	-0.203	0.317	0.114
MGDH2745	1.455	0.034	-0.414	NO DATA	NO DATA	0.093	0.716	0.548	0.328
MGDH9059	0.937	0.22	0.213	NO DATA	NO DATA	-0.213	0.004	-0.251	0.32
MGCX23613	1.007	0.196	-0.781	NO DATA	NO DATA	-0.333	-0.181	0.19	0.099
MGDH1585	NO DATA	NO DATA	-3.407	-2.248	-0.702	5.87	4.859	1.443	-3.921
MGDH1658	0.281	0.3	0.323	NO DATA	NO DATA	0.028	-0.022	-0.129	0.121
MGDH9047	-0.15	-0.657	0.389	NO DATA	NO DATA	-0.059	0.063	0.043	0.128
MGDH25307	-0.109	-0.924	0.113	NO DATA	NO DATA	-0.228	-0.433	-1.04	0.623
MGDH8052	-0.576	-0.545	-0.22	NO DATA	NO DATA	-0.367	-0.133	0.262	-0.13
MGDH42266	0.142	0.288	0.384	NO DATA	NO DATA	-0.592	-0.38	-0.833	-0.441
MGD55D2212	-0.12	-0.991	0.276	NO DATA	NO DATA	-0.417	-0.15	-0.112	-0.101
MGD34H2014	-0.283	-0.779	0.439	NO DATA	NO DATA	1.113	1.028	0.349	0.344
MGDH42354	-0.644	-0.941	0.116	NO DATA	NO DATA	0.123	0.057	0.202	0.15
MGCUBHX75371	0.581	-0.264	-0.868	NO DATA	NO DATA	0.3	-0.082	0.512	-0.071
MGDH9133	-0.319	-0.833	0.078	NO DATA	NO DATA	-0.23	-0.702	1.788	-1.689
MGDH42286	0.145	-0.185	0.226	NO DATA	NO DATA	0.275	-0.326	-0.553	-0.057
MGDH26421	-0.731	-0.75	0.275	NO DATA	NO DATA	0.045	0.017	-0.24	0.35
MGD38I614	0.665	0.267	0.397	NO DATA	NO DATA	0.068	-0.075	-0.574	0.195
MGDH9117	0.41	-0.54	0.19	NO DATA	NO DATA	0.08	-0.353	-0.249	0.121
MGDH8022	0.354	0.667	0.213	NO DATA	NO DATA	0.28	0.324	0.344	-0.204
MGDH3781	-0.273	-1.507	-0.54	NO DATA	NO DATA	0.235	0.056	2.189	0.742
MGD59F813	0.134	1.681	0.195	NO DATA	NO DATA	-0.118	0.133	-0.461	0.062
MGDH25343	-0.041	-0.182	-0.112	NO DATA	NO DATA	0.325	0.259	0.044	0.077
MGDH28601	-0.448	0.153	0.223	NO DATA	NO DATA	-0.006	0.105	0.119	0.261
MGDH1634	0.866	1.551	0.517	NO DATA	NO DATA	0.232	-0.395	0.871	0.165
MGDH23208	-0.279	0.118	-0.19	NO DATA	NO DATA	0.178	0.128	-0.244	0.018
MGDH1595	-0.321	0.177	0.247	NO DATA	NO DATA	0.095	-0.034	0.181	-0.138
MGDH9064	1.063	0.591	-0.104	NO DATA	NO DATA	0.028	-0.032	-0.056	0.29
MGDH23209	0.965	-0.366	-0.713	NO DATA	NO DATA	0.918	1.42	0.846	1.532
MGDH1596	0.129	-0.245	0.01	NO DATA	NO DATA	-0.134	-0.178	-0.304	-0.071
MGDH4863	-0.718	-1.141	-1.695	NO DATA	NO DATA	-0.22	0.198	0.512	0.801
MGBQNHX75851	-0.068	0.307	-0.111	NO DATA	NO DATA	0.189	0.601	0.77	0.091
MGBOHHX8182	-1.408	-0.687	0.357	NO DATA	NO DATA	-0.04	-0.207	-0.423	-0.034
MGDH4862	-0.335	-0.639	-3.091	NO DATA	NO DATA	-4.192	-2.646	0.634	-3.468
MGDH8018	0.987	0.624	0.228	NO DATA	NO DATA	-0.194	-0.246	-0.212	-0.071
MGD63F516	0.239	1.5	-0.173	NO DATA	NO DATA	0.101	-0.457	-0.896	-1.202
MGD63F517	-0.004	0.718	-0.185	NO DATA	NO DATA	0.275	-0.053	-0.351	0.01
MGCUBHX632625	0.764	0.28	0.396	NO DATA	NO DATA	0.315	0.207	0.336	0.321
MGD63F515	-0.286	-0.195	-0.715	NO DATA	NO DATA	0.404	0.014	0.312	0.158
MGDH22179	0.198	0.466	-0.865	NO DATA	NO DATA	0.519	0.099	1.079	-0.116
MGDH2621	1.24	0.947	-0.363	NO DATA	NO DATA	0.06	-0.376	0.061	-0.367
MGDH44404	-0.052	0.409	0.131	NO DATA	NO DATA	-0.152	0.436	-0.13	0.224
MGDH1534	0.045	-0.249	-0.382	NO DATA	NO DATA	0.24	0.142	0.025	0.151
MGDH22174	0.689	-0.168	-0.261	NO DATA	NO DATA	0.335	-0.14	-0.029	0.113
MGDH22195	-0.137	0.392	0.313	NO DATA	NO DATA	-0.275	0.518	-0.024	-0.093
MGDH22192	0.255	0.197	0.008	NO DATA	NO DATA	-0.197	0.472	-0.086	-0.345
MGDH26553	-0.326	-0.747	-0.738	NO DATA	NO DATA	-1.188	1.328	4.309	-4.9059
MGCUBHX621774	-0.059	-0.715	0.073	NO DATA	NO DATA	0.096	0.192	0.054	0.527
MGDH26545	0.092	-0.162	-0.78	NO DATA	NO DATA	0.53	0.116	-0.648	-1.527
MGDH9189	-0.549	-1.267	-0.339	NO DATA	NO DATA	-0.112	-0.067	-0.537	-0.175
MGDH9188	-0.471	-0.058	-0.026	NO DATA	NO DATA	0.35	0.394	0.42	0.084
MGDH9194	-0.342	-1.049	-0.034	NO DATA	NO DATA	-0.77	-0.624	0.261	-0.795
MGDH23274	-0.492	-0.006	0.408	NO DATA	NO DATA	0.154	0.082	-0.215	-0.049
MGDH8084	0.169	-0.292	-0.068	NO DATA	NO DATA	-0.784	-0.59	0.678	0.231
MGD35G412	0.496	0.368	0.283	NO DATA	NO DATA	-0.058	-0.258	-0.067	-0.093
MGDH22026	-0.293	-0.93	-1.183	NO DATA	NO DATA	0.11	0.089	-0.134	-0.145
MGDH3732	-0.176	-0.182	-0.106	NO DATA	NO DATA	-0.101	-0.161	0.209	0.476
MGD07H418	-0.836	-0.093	-0.117	NO DATA	NO DATA	-0.118	0.073	-0.38	-0.212
MGDH4820	0.984	0.4	-0.329	NO DATA	NO DATA	-0.111	-0.748	0.153	-0.16
MGBQNHX71463	NO DATA	NO DATA	-1.989	0.017	-0.064	-5	-1.252	-3.805	-3.451
MGDH22038	-0.436	-0.678	0.221	NO DATA	NO DATA	0.555	0.207	-0.197	0.608
MGDH4826	-0.508	-0.933	0.199	NO DATA	NO DATA	-0.207	-0.096	-0.088	-0.212
MGDH5918	-0.248	-0.784	-0.662	NO DATA	NO DATA	-0.834	0.155	2.048	-1.474
MGDH23252	-2.046	-0.535	-0.285	NO DATA	NO DATA	0.047	0.095	-0.082	-0.307
MGDH4806	-0.209	-0.705	0.367	NO DATA	NO DATA	-0.202	-0.372	-0.267	-0.057
MGC065712	-0.605	-0.904	-0.625	NO DATA	NO DATA	-0.069	-0.289	-0.372	0.077
MGDH22169	-0.627	0.941	-1.179	NO DATA	NO DATA	2.078	0.823	0.496	1.305
MGD04D2012	0.087	-0.732	-0.072	NO DATA	NO DATA	0.347	-0.322	0.747	-0.448
MGDH1552	0.813	0.552	0.076	NO DATA	NO DATA	-0.015	0.056	-0.764	0.143
MGCUBHX76351	-0.939	0.936	0.194	NO DATA	NO DATA	0.217	0.116	0.129	0.136
MGDH2639	0.311	0.705	0.161	NO DATA	NO DATA	0.045	0.232	0.165	0.091
MGDH8072	-0.401	0.39	0.026	NO DATA	NO DATA	-0.137	-0.232	-0.078	-0.019
MGDH24910	0.138	-0.455	0.141	NO DATA	NO DATA	-0.024	-0.278	-0.526	-0.471
MGDH7566	-0.341	-0.894	-0.174	NO DATA	NO DATA	0.505	-0.267	-0.269	0.165
MGDH9743	-1.172	-0.448	-0.05	NO DATA	NO DATA	0.306	0.314	0.436	-0.211
MGD57G2215	0.43	0.845	-0.062	NO DATA	NO DATA	0.206	0.327	0.723	-0.034
MGDH7564	0.316	1.567	0.261	NO DATA	NO DATA	0.642	-0.447	1.303	1.967
MGBQNHX75284	1.355	2.109	0.261	NO DATA	NO DATA	-0.315	-0.581	-0.655	-0.167
MGDH20558	0.351	0.21	0.299	NO DATA	NO DATA	-0.16	-0.257	-0.47	0.269
MGD46C212	0.011	-0.854	-0.397	NO DATA	NO DATA	0.384	-0.445	0.777	0.084
MGDH6473	-0.362	-0.77	-5	NO DATA	NO DATA	6.09	2.837	1.203	-3.166
MGDH23X27	-0.212	-0.194	0.363	NO DATA	NO DATA	0.053	-0.003	-0.13	0.335
MGDH6415	0.146	0.542	-0.182	NO DATA	NO DATA	-0.044	-0.359	-0.152	-0.086
MGDH5323	-0.267	-0.533	-0.034	NO DATA	NO DATA	-0.344	0.477	0.491	0.254
MGDH9751	-0.302	0.178	-0.797	NO DATA	NO DATA	-0.289	0.794	2.904	0.394
MGCUBHX625582	NO DATA	NO DATA	-0.013	NO DATA	NO DATA	1.865	2.847	1.848	-0.041
MGBOHHX621041	0.073	-1.136	-1.073	NO DATA	NO DATA	0.223	-0.306	0.145	-0.042
MGDH4241	-0.119	0.685	-5	NO DATA	NO DATA	4.461	3.896	-4.061	3.575
MGD02G719	0.183	1.413	-0.07	NO DATA	NO DATA	0.095	-0.043	-0.259	0.712
MGDH6482	-0.369	-0.773	0.298	NO DATA	NO DATA	0.02	-0.081	-0.258	-0.086
MGD05D414	-0.446	-0.834	-1.519	NO DATA	NO DATA	0.787	0.502	-0.232	0.062
MGCUBHX71591	1.135	0.705	-0.127	NO DATA	NO DATA	-0.761	0.636	-1.016	1.37
MGCUBHX628876	-0.748	-1.086	0.428	NO DATA	NO DATA	-0.488	-0.38	-0.291	-0.123
MGDH20529	0.117	0.348	0.126	NO DATA	NO DATA	-0.203	-0.393	-0.231	-0.212
MGDH6440	-0.419	-0.819	0.125	NO DATA	NO DATA	0.266	-0.005	0.163	0.409
MGDH28010	-0.203	-1.065	0.394	NO DATA	NO DATA	0.71	0.309	0.651	1.059
MGDH2097	-0.2	-0.407	0.725	NO DATA	NO DATA	-1.316	-0.021	-1.394	-1.343
MGDH5363	-0.903	0.273	0.074	NO DATA	NO DATA	0.003	-0.158	-0.212	0.114
MGDH7548	-0.824	1.461	0.202	NO DATA	NO DATA	0.17	-0.018	-0.161	0.269
MGDH3180	-0.42	2.102	0.188	NO DATA	NO DATA	0.13	0.005	-0.021	-0.093
MGD07F812	0.495	0.626	0.193	NO DATA	NO DATA	-0.579	0.627	0.393	0.077
MGD54G119	0.457	-0.497	0.468	NO DATA	NO DATA	-0.896	-0.123	0.217	-0.337
MGDH4292	-0.1	0.081	0.216	NO DATA	NO DATA	0.173	-0.236	-0.138	0.121
MGDH2080	-0.436	-0.573	0.333	NO DATA	NO DATA	0.002	-0.511	-0.351	0.025
MGBOHHX622112	-0.042	-0.095	0.217	NO DATA	NO DATA	-0.023	-0.207	-0.396	0.158
MGDH50522	-1.855	-0.469	0.024	NO DATA	NO DATA	0.019	-0.014	0.154	0.239
MGDH20526	0.282	1.096	0.226	NO DATA	NO DATA	-0.384	0.043	0.107	-0.064
MGD04E719	-0.739	-1.121	-0.336	NO DATA	NO DATA	0.573	0.151	0.383	-0.005
MGDH9705	0.245	0.311	-0.163	NO DATA	NO DATA	-0.369	1.534	0.802	-1.135
MGC038312	-0.011	-0.485	-2.393	NO DATA	NO DATA	0.252	0.586	-2.178	2.428
MGDH2021	-0.302	0.178	-1.1	NO DATA	NO DATA	-0.62	-0.526	1.699	-0.241
MGD36B2120	-0.305	-0.305	0.379	NO DATA	NO DATA	0.429	0.134	1.139	0.173
MGDBGHX79889	NO DATA	NO DATA	-0.511	-2.33	0.298	-1.052	1.41	0.719	1.348
MGC047614	0.701	0.055	-0.359	NO DATA	NO DATA	0.464	0.668	-0.093	-0.463
MGDH2028	-0.639	1.623	0.137	NO DATA	NO DATA	-0.221	-0.337	0.034	-0.108
MGD02H20122	-0.017	0.039	-0.474	NO DATA	NO DATA	-0.263	-0.531	-0.14	-0.109
MGC050415	-0.026	-0.116	-0.121	NO DATA	NO DATA	-0.229	-0.491	-0.314	-0.13
MGDH22790	-0.433	1.069	0.392	NO DATA	NO DATA	0.677	0.583	-0.35	0.831
MGD03G513	-0.074	-0.752	-0.207	NO DATA	NO DATA	0.81	0.07	2.78	-0.337
MGDH24998	-0.621	-0.657	0.242	NO DATA	NO DATA	0.393	0.375	0.015	0.018
MGDH28617	-0.364	0.239	0.42	NO DATA	NO DATA	-0.991	-0.866	-0.17	-0.611
MGDH3748	0.36	0.403	0.27	NO DATA	NO DATA	-0.602	0.232	-0.026	0.321
MGDH25346	-0.422	-0.894	-0.795	NO DATA	NO DATA	0.852	1.445	0.693	1.208
MGDH5978	-0.64	-0.188	0.077	NO DATA	NO DATA	-0.316	0.126	-1.558	0.062
MGDH2708	-0.302	-0.64	0.169	NO DATA	NO DATA	0.231	0.248	-0.076	0.283
MGDH28639	-0.211	-0.505	-0.576	NO DATA	NO DATA	-1.3	-1.289	1.666	-1.29
MGD47B515	1.138	0.991	0.214	NO DATA	NO DATA	0.097	-0.08	-0.148	-0.071
MGD36I415	0.068	1.118	0.256	NO DATA	NO DATA	-0.281	-0.406	-0.279	-0.256
MGDH8692	-0.539	-0.459	-0.344	NO DATA	NO DATA	0.265	-0.044	-0.324	0.04
MGDH23850	-0.393	-0.882	-0.072	NO DATA	NO DATA	0.282	0.724	-0.958	-1.239
MGDH22765	-0.231	-0.437	0.159	NO DATA	NO DATA	-0.22	-0.169	-0.369	-0.02
MGD24H414	-0.155	-0.256	0.687	NO DATA	NO DATA	0.795	0.825	0.531	0.483
MGDH3136	-0.628	2.426	0.189	NO DATA	NO DATA	0.027	0.054	-0.214	-0.027
MGDH5312	-0.234	0.405	0.039	NO DATA	NO DATA	0.241	0.055	-0.204	0.158
MGDH4236	-0.451	0.703	0.3	NO DATA	NO DATA	-0.313	-0.363	-0.386	0.335
MGDH4238	-0.276	-0.839	-2.345	NO DATA	NO DATA	0.51	-0.165	-0.668	-1.032
MGDH50562	0.073	0.016	-0.406	NO DATA	NO DATA	0.717	0.072	-0.123	1.022
MGD35I2218	-0.24	-0.83	0.23	NO DATA	NO DATA	-0.4	-0.113	-0.756	0.453
MGDH3129	-0.351	1.001	-0.305	NO DATA	NO DATA	-1.122	-1.406	-1.019	-0.581
MGDH29758	-0.431	-0.626	0.349	NO DATA	NO DATA	-0.109	-0.365	-0.112	-0.16
MGDH8690	-0.514	-0.683	-2.244	NO DATA	NO DATA	-0.155	0.314	0.381	-0.478
MGDH4213	-0.689	-0.875	-0.179	NO DATA	NO DATA	0.192	0.787	-0.349	0.306
MGD48B318	-0.337	-0.888	1.318	NO DATA	NO DATA	0.939	0.861	1.716	0.86
MGD26I119	0.4	1.695	0.242	NO DATA	NO DATA	0.19	-0.091	-0.139	-0.071
MGD26I112	-0.865	-1.485	0.216	NO DATA	NO DATA	0.054	-0.431	-0.432	-0.049
MGDH8689	0.198	-0.076	0.288	NO DATA	NO DATA	-0.041	-0.336	-0.195	-0.175
MGDH8687	NO DATA	NO DATA	-0.45	-1.745	-0.898	-0.805	-0.575	-2.129	-0.404
MGDH5322	0.082	-0.318	-0.109	NO DATA	NO DATA	0.088	0.066	-0.35	0.188
MGD48D413	-0.366	-0.318	-0.155	NO DATA	NO DATA	-0.003	0.282	1.684	0.705
MGDH20650	0.37	-0.195	-0.371	NO DATA	NO DATA	0.49	-0.17	1.204	0.076
MGDH4395	0.296	0.488	-0.694	NO DATA	NO DATA	0.699	0.461	0.877	-0.137
MGDH4394	-0.268	-1.05	-0.061	NO DATA	NO DATA	0.361	-0.189	-0.286	0.099
MGD51I416	0.763	-0.14	0.242	NO DATA	NO DATA	0.446	-0.081	0.21	0.343
MGDH20407	0.253	0.428	-0.714	NO DATA	NO DATA	0.153	1.423	1.695	0.698
MGDH20647	-0.106	-0.568	-0.426	NO DATA	NO DATA	0.696	-0.364	0.194	-0.832
MGDH28595	NO DATA	NO DATA	-0.271	0.008	-0.031	-0.103	0.715	0.97	0.513
MGDH4147	-0.72	-0.501	0.258	NO DATA	NO DATA	-0.47	-0.436	0.456	-0.485
MGDH9840	-0.627	1.793	0.291	NO DATA	NO DATA	0.437	0.26	-0.213	0.306
MGDH6304	-0.43	1.209	0.084	NO DATA	NO DATA	-0.129	-0.115	-0.106	-0.145
MGD23E9122	-0.068	0.317	0.312	NO DATA	NO DATA	-0.41	-0.456	-0.418	0.157
MGDH9843	-0.025	0.09	-0.052	NO DATA	NO DATA	-0.375	0.015	-0.058	0.039
MGC046013	-0.857	-1.505	-1.858	NO DATA	NO DATA	2.229	2.969	1.735	-0.81
MGDH4133	-0.18	-0.756	-0.011	NO DATA	NO DATA	-0.481	-0.773	2.733	-0.034
MGDH9X25	0.78	0.186	-0.114	NO DATA	NO DATA	0.241	0.017	-0.065	0.099
MGCUBHX624383	NO DATA	NO DATA	-0.021	NO DATA	NO DATA	-0.324	-0.337	-0.269	-0.278
MGDH3042	1.942	1.083	0.158	NO DATA	NO DATA	-1.589	-1.853	-1.366	-1.017
MGDH29205	2.145	1.175	0.362	NO DATA	NO DATA	-0.203	-0.043	-0.222	-0.396
MGD24G2013	0.266	0.404	0.368	NO DATA	NO DATA	0.036	0.094	0.274	0.328
MGDH20413	-0.463	-0.608	0.236	NO DATA	NO DATA	-0.693	-0.731	-0.502	-0.374
MGDH4374	0.858	-0.82	-1.121	NO DATA	NO DATA	0.333	-0.292	-0.629	-0.308
MGDH4371	-0.469	-0.736	-0.172	NO DATA	NO DATA	1.533	0.065	-0.532	-0.389
MGD05B314	-0.346	0.032	0.038	NO DATA	NO DATA	-0.504	-0.476	-0.519	-0.869
MGDH6330	0.511	0.654	0.416	NO DATA	NO DATA	-0.101	0.21	-0.122	-0.005
MGDH5458	-0.071	-0.723	-1.415	NO DATA	NO DATA	0.862	0.809	1.043	-1.689
MGD45G719	-0.152	-0.192	0.02	NO DATA	NO DATA	-0.092	-0.16	-0.094	0.084
MGDH6545	0.232	-0.186	-0.156	NO DATA	NO DATA	-0.093	0.083	-0.122	0.261
MGDH8733	-0.163	-0.803	1.81	NO DATA	NO DATA	-1.272	-0.086	1.43	-0.181
MGDH3062	-0.251	0.497	0.203	NO DATA	NO DATA	0.166	0.067	-0.018	0.239
MGDH28119	0.006	-0.699	0.314	NO DATA	NO DATA	-0.553	-0.432	-0.359	0.091
MGDH6327	-1.018	1.744	0.274	NO DATA	NO DATA	-0.152	0.064	0.154	0.143
MGBOHHX8932	-0.303	-0.592	0.155	NO DATA	NO DATA	1.411	4.066	1.323	0.283
MGDH4151	0.367	-0.046	-0.523	NO DATA	NO DATA	0.37	0.2	-0.12	-0.839
MGDH28108	-0.962	-0.587	0.249	NO DATA	NO DATA	-0.125	-0.324	-0.552	-0.101
MGDH6553	-0.083	-0.131	-0.233	NO DATA	NO DATA	0.076	-0.281	0.225	-0.137
MGD64I112	-0.201	-0.694	1.633	NO DATA	NO DATA	-1.171	0.907	1.114	0.966
MGDH5252	NO DATA	NO DATA	0.094	0.009	-0.046	-1.085	-1.005	-0.575	-0.655
MGCUBHX625068	1.124	2.222	0.173	NO DATA	NO DATA	-0.058	-0.081	0.164	0.224
MGDH6972	0.269	0.201	-0.557	NO DATA	NO DATA	0.245	1.548	1.095	0.195
MGDH23081	-0.026	-0.733	-0.307	NO DATA	NO DATA	0.357	-0.058	-0.402	-0.256
MGDH9889	0.179	-0.741	-0.412	NO DATA	NO DATA	0.069	-0.102	-0.296	-0.382
MGD46E2013	4.788	2.561	0.251	NO DATA	NO DATA	-0.69	-0.248	-0.03	0.217
MGD57I414	-1.661	-0.973	-0.138	NO DATA	NO DATA	1.056	1.512	1.326	-0.04
MGDH28547	-0.392	0.653	-0.199	NO DATA	NO DATA	-0.652	-0.479	-0.476	0.844
MGDH6982	-0.002	0.356	-0.074	NO DATA	NO DATA	0.121	-0.053	-0.388	-0.005
MGDH22874	-0.437	-0.363	-0.457	NO DATA	NO DATA	0.602	1.198	0.002	0.513
MGCUBHX78486	-0.789	-1.39	-1.767	NO DATA	NO DATA	1.985	-0.061	-2.005	-1.977
MGCUBHX72159	NO DATA	NO DATA	-0.074	0.484	0.946	-0.661	0.135	0.029	-0.588
MGDH27102	-0.104	-0.667	-0.357	NO DATA	NO DATA	0.329	-0.227	0.543	-1.128
MGD06F512	1.479	1.009	-2.185	NO DATA	NO DATA	-1.636	-1.497	1.957	-0.507
MGD57D312	-1.018	-1.022	-0.032	NO DATA	NO DATA	-0.034	0.238	0.897	0.254
MGD03G611	-0.216	-0.103	-0.366	NO DATA	NO DATA	0.384	1.164	0.152	-0.234
MGDH6966	0.3	-0.45	-0.087	NO DATA	NO DATA	0.19	0.182	0.182	0.076
MGDH22896	-0.015	-0.236	-0.273	NO DATA	NO DATA	-1.369	0.378	1.334	-0.794
MGD29D5120	-0.045	-0.166	-0.409	NO DATA	NO DATA	1.049	1.67	0.252	-0.182
MGD44I6123	-0.264	0.161	0.261	NO DATA	NO DATA	-0.686	-0.714	0.287	-0.204
MGDE517	-0.437	-0.314	-0.386	NO DATA	NO DATA	1.054	1.039	0.45	0.01
MGDH9856	1.312	0.531	-1.476	NO DATA	NO DATA	0.68	1.043	0.176	-0.795
MGDH4112	-0.379	1.362	0.259	NO DATA	NO DATA	0.113	-0.452	-0.341	-0.167
MGD23E2313	1.259	0.805	-0.005	NO DATA	NO DATA	5.16	3.399	1.484	14.01
MGDH9851	-0.838	-0.735	0.747	NO DATA	NO DATA	-0.208	0.428	1.261	0.438
MGDH7673	0.193	0.633	-0.682	NO DATA	NO DATA	0.714	-0.059	-1.238	-0.308
MGDH5208	-0.551	0.933	0.514	NO DATA	NO DATA	0.41	0.433	0.309	0.232
MGDH8765	-0.063	-0.104	-0.602	NO DATA	NO DATA	0.182	-0.168	0.11	0.195
MGDH262X2	-0.052	0.618	0.187	NO DATA	NO DATA	0.467	0.204	0.508	-0.641
MGD03D714	0.336	-0.035	-0.42	NO DATA	NO DATA	-0.016	1.234	1.082	0.224
MGDH4X221	-3.356	0.023	0.316	NO DATA	NO DATA	-0.177	-0.295	-0.194	0.106
MGDH6991	0.409	-0.566	0.16	NO DATA	NO DATA	0.554	-0.377	-0.179	0.468
MGDH9877	1.695	1.697	0.451	NO DATA	NO DATA	-0.605	-0.318	-0.205	-0.123
MGDH3017	0.099	-0.687	0.198	NO DATA	NO DATA	0.538	-0.512	0.089	-0.064
MGCUBHX627625	-0.809	-1.287	-0.733	NO DATA	NO DATA	1.39	1.199	0.252	-0.33
MGD02H916	0.348	-0.11	0.256	NO DATA	NO DATA	-0.049	0.27	0.265	0.18
MGDH28158	-0.45	0.22	0.107	NO DATA	NO DATA	-0.23	-0.123	-0.169	-0.359
MGDH20683	-0.245	1.9	0.216	NO DATA	NO DATA	0.25	-0.022	0.082	0.172
MGD23E912	0.126	0.251	0.17	NO DATA	NO DATA	-0.084	0.2	-1.069	-0.13
MGDH7493	0.208	0.795	0.178	NO DATA	NO DATA	-0.494	-0.472	-0.544	-0.005
MGDH9664	2.053	1.593	0.248	NO DATA	NO DATA	0.284	0.201	0.44	0.15
MGDH20484	-0.418	-0.468	-1.156	NO DATA	NO DATA	0.863	-0.246	-1.76	0.58
MGDH3229	1.455	1.255	0.222	NO DATA	NO DATA	-0.022	0.164	-0.303	0.283
MGDH8595	0.242	0.078	-0.199	NO DATA	NO DATA	-0.044	-0.214	0.307	0.261
MGBOHHX73431	-1.311	-1.499	0.588	NO DATA	NO DATA	0.13	0.767	0.264	0.468
MGDH4311	0.085	-0.689	0.151	NO DATA	NO DATA	-0.402	-0.046	-0.114	-0.507
MGDH29850	-1.113	-1.303	0.464	NO DATA	NO DATA	-0.359	-0.211	-0.013	0.047
MGDH2156	0.429	0.393	0.062	NO DATA	NO DATA	0.325	-0.044	-0.068	-0.108
MGDH1065	0.398	0.21	-0.488	NO DATA	NO DATA	0.805	0.561	1.175	-0.447
MGDH7474	0.036	0.481	-3.413	NO DATA	NO DATA	-1.719	-0.492	5.9	-2.43
MGDH42872	0.207	-0.41	0.522	NO DATA	NO DATA	-0.291	-0.446	-0.133	0.52
MGDH7480	-0.553	-0.378	-0.167	NO DATA	NO DATA	0.05	0.509	0.041	-0.071
MGCUBHX73826	-0.143	-0.705	-0.004	NO DATA	NO DATA	0.145	0.822	0.547	0.003
MGDH4320	-0.087	0.471	0.111	NO DATA	NO DATA	0.421	0.057	-0.285	0.158
MGDH6398	-0.085	-0.218	0.357	NO DATA	NO DATA	-0.04	-0.08	-0.442	0.099
MGD02H715	0.598	-0.407	-0.474	NO DATA	NO DATA	5.98	5.36	1.614	3.477
MGDH9689	-0.402	1.131	0.134	NO DATA	NO DATA	-0.041	-0.159	-0.02	-0.123
MGDH3202	0.096	0.486	-0.13	NO DATA	NO DATA	-0.169	-0.17	-0.167	-0.241
MGDH1023	0.198	-0.095	-3.026	NO DATA	NO DATA	5.17	5.43	0.918	0.271
MGCUBHX621288	NO DATA	NO DATA	0.097	0.083	0.104	-1.195	-1.249	0.483	-0.921
MGDH2119	-1.401	-0.482	0.645	NO DATA	NO DATA	-3.195	-4.033	-1.687	-2.526
MGD43F9120	-0.745	-0.791	-0.3	NO DATA	NO DATA	-0.881	0.158	2.861	1.228
MGDH1017	-1.819	-1.51	0.183	NO DATA	NO DATA	0.007	0.45	0.041	0.047
MGD55C2313	0.023	-1.001	-1.213	NO DATA	NO DATA	-1.125	0.207	-0.342	-2.274
MGDH1512	-1.126	-0.493	-0.477	NO DATA	NO DATA	-1.029	-1.78	-1.269	-0.219
MGDH2608	0.199	0.212	-0.921	NO DATA	NO DATA	-1.889	0.893	0.259	-2.17
MGDH1046	-0.119	-0.329	0.02	NO DATA	NO DATA	0.178	-0.154	0.023	-0.211
MGD55F517	-0.355	-0.481	-2.727	NO DATA	NO DATA	-0.266	-0.33	0.408	-0.596
MGBQNHX72034	-0.729	0.082	0.223	NO DATA	NO DATA	0.151	-0.557	-0.862	-0.145
MGF02B318	0.706	1.664	-0.964	NO DATA	NO DATA	-0.077	0.15	0.603	0.039
MGD55F515	0.332	0.375	-0.001	NO DATA	NO DATA	0.154	0.043	0.502	0.52
MGBOHHX627525	-0.203	-0.347	0.029	NO DATA	NO DATA	0.001	-0.014	0.191	0.136
MGDH29X26	0.661	0.68	-0.035	NO DATA	NO DATA	0.069	-0.219	0.09	-0.115
MGD24C513	-0.113	0.102	-0.39	NO DATA	NO DATA	0.562	0.265	0.151	-0.308
MGDH1033	0.07	0.338	0.063	NO DATA	NO DATA	-0.827	-0.563	-0.794	-0.278
MGDH1010	-0.312	-0.999	-3.024	NO DATA	NO DATA	0.512	-0.639	-2.57	-0.484
MGDH3087	-0.139	-0.721	-2.561	NO DATA	NO DATA	0.275	0.514	0.082	-0.034
MGDH7624	-0.526	-0.671	-1.35	NO DATA	NO DATA	0.177	0.791	1.621	0.092
MGDH2188	-0.442	-0.581	-0.165	NO DATA	NO DATA	-0.066	0.95	1.377	-0.197
MGBQNHX72089	-0.461	-1.304	0.149	NO DATA	NO DATA	-0.838	-0.575	-0.18	-0.116
MGDH20438	0.809	0.588	0.44	NO DATA	NO DATA	-0.462	-0.223	0.39	0.683
MGCUBHX628963	-1.062	-0.638	0.387	NO DATA	NO DATA	-0.812	-1.053	-0.429	-0.663
MGDH6531	0.633	0.86	0.013	NO DATA	NO DATA	0.019	-0.071	-0.231	-0.042
MGDH5264	0.822	0.663	-0.619	NO DATA	NO DATA	0.465	-0.081	1.241	-0.906
MGDH22610	-0.402	0.565	-0.063	NO DATA	NO DATA	0.074	1.444	0.968	-0.078
MGDH5254	-0.141	0.046	1.075	NO DATA	NO DATA	-0.495	0.277	-0.096	-0.042
MGDH5256	0.197	-1.871	0.174	NO DATA	NO DATA	0.279	-0.556	1.547	1.008
MGDH6585	0.091	-0.27	0.411	NO DATA	NO DATA	-1.051	-0.438	-0.042	-0.729
MGDH20429	-0.202	-0.496	0.269	NO DATA	NO DATA	-0.16	0.066	-0.286	0.239
MGDH4364	-1.238	-0.906	-0.39	NO DATA	NO DATA	-0.583	-0.449	-0.834	-0.33
MGDH3279	-0.236	-0.712	-1.217	NO DATA	NO DATA	-2.349	-1.964	0.487	-3.572
MGDH8714	1.113	-0.548	0.258	NO DATA	NO DATA	0.079	-0.198	0.008	0.121
MGDH9805	-1.867	-1.991	0.224	NO DATA	NO DATA	-0.211	-0.062	-0.387	0.084
MGDH22603	2.098	-0.032	0.29	NO DATA	NO DATA	0.693	-0.083	-0.195	0.225
MGDH20610	0.19	-0.968	0.195	NO DATA	NO DATA	0.25	0.143	0.044	0.335
MGC057512	0.344	0.49	0.09	NO DATA	NO DATA	-0.347	-0.099	-0.497	-0.094
MGDH22633	-0.177	-0.761	-0.348	NO DATA	NO DATA	-0.88	1.493	2.376	-0.522
MGDH6371	0.267	-0.376	-0.676	NO DATA	NO DATA	-1.056	-0.494	-0.515	-1.387
MGDH7601	-0.702	0.332	0.22	NO DATA	NO DATA	0.07	-0.278	-0.03	0.225
MGC057511	-0.005	0.141	-0.142	NO DATA	NO DATA	-0.413	-0.344	-1.056	-0.485
MGBOHHX629267	0.649	0.054	0.196	NO DATA	NO DATA	-0.049	-0.072	0.127	0.04
MGDH5422	0.077	0.661	0.225	NO DATA	NO DATA	0.778	1.107	-0.26	-0.108
MGDH6377	1.474	0.884	-0.414	NO DATA	NO DATA	0.093	-0.232	0.023	-0.079
MGDH6514	0.848	1.92	-0.174	NO DATA	NO DATA	0.079	0.006	-0.544	-0.042
MGDH5271	-0.261	-0.754	-1.236	NO DATA	NO DATA	0.41	-0.22	0.264	-0.411
MGDH7453	-0.425	-0.754	0.171	NO DATA	NO DATA	-0.212	-0.131	0.09	0.069
MGDH8536	-0.048	-0.777	0.034	NO DATA	NO DATA	0.092	-0.166	0.104	-0.271
MGDH8538	0.144	-0.363	0.08	NO DATA	NO DATA	0.163	0.21	0.227	0.032
MGDH7454	0.651	0.278	-0.187	NO DATA	NO DATA	-0.777	-0.397	0.658	-0.382
MGDH8544	1.29	0.015	0.348	NO DATA	NO DATA	-0.549	-1.112	-0.687	-0.418
MGDH9631	NO DATA	NO DATA	0.087	NO DATA	NO DATA	-1.032	-1.312	-1.289	0.705
MGDH20607	-0.267	-0.669	0.213	NO DATA	NO DATA	0.664	0.332	0.279	0.062
MGDH8540	-0.526	-1.267	-0.403	NO DATA	NO DATA	1.451	-0.653	0.05	-0.67
MGDH4335	-0.985	-1.568	0.355	NO DATA	NO DATA	-0.066	0.115	-0.231	0.35
MGDH7861	-0.167	0.283	0.017	NO DATA	NO DATA	0.085	-0.144	0.051	-0.552
MGDH23X3	0.15	-0.157	-0.323	NO DATA	NO DATA	1.832	0.846	-0.21	0.424
MGBOHHX627332	-0.512	0.023	0.106	NO DATA	NO DATA	-0.357	-0.365	0.219	-0.241
MGCUBHX77533	NO DATA	NO DATA	0.152	-0.35	-0.437	0.119	-0.153	-0.252	-0.005
MGDH8944	2.037	2.658	0.152	NO DATA	NO DATA	-0.007	-0.181	0.568	-0.286
MGD45D2314	-0.243	-0.558	0.296	NO DATA	NO DATA	-0.179	-0.006	0.548	0.247
MGDH44273	0.57	0.797	-0.06	NO DATA	NO DATA	-0.273	-0.309	0.327	-0.33
MGDH7804	0.027	-0.392	0.286	NO DATA	NO DATA	0.129	0.112	0.429	0.38
MGDH2416	2.591	3.707	0.444	NO DATA	NO DATA	-0.367	0.297	-0.058	-0.005
MGDH22498	-0.426	0.223	0.261	NO DATA	NO DATA	0.036	0.191	-0.039	1.074
MGD26G218	-0.601	-0.83	-5	NO DATA	NO DATA	0.389	0.222	-0.679	-0.197
MGDH4538	2.416	1.83	0.2	NO DATA	NO DATA	0.063	0.008	-0.129	0.01
MGDH1270	0.001	-0.261	-3.147	NO DATA	NO DATA	1.041	1.144	0.033	0.365
MGDH20864	0.111	0.04	0.074	NO DATA	NO DATA	0.003	0.105	-0.249	0.017
MGDH4675	0.298	-0.299	0.137	NO DATA	NO DATA	0.568	-0.615	0.59	-0.168
MGDH4511	0.184	-0.182	0.136	NO DATA	NO DATA	0.53	0.239	0.411	0.114
MGDH5695	0.055	0.563	0.309	NO DATA	NO DATA	-0.443	-0.209	-0.14	-0.219
MGDH44597	-0.901	-0.874	-0.337	NO DATA	NO DATA	0.173	0.29	0.146	-0.16
MGD02G212	-0.266	0.645	0.467	NO DATA	NO DATA	-0.186	0.222	0.238	0.224
MGD02H911	-0.981	-0.798	0.162	NO DATA	NO DATA	-0.335	-0.039	0.517	0.247
MGDH4168	NO DATA	NO DATA	-1.123	0.178	0.049	0.237	0.302	-0.806	0.047
MGD01I2014	-0.357	-0.854	0.119	NO DATA	NO DATA	0.077	0.452	-0.234	-0.204
MGDH4068	0.158	-0.284	0.331	NO DATA	NO DATA	0.094	-0.26	0.198	-0.315
MGD06E2014	-0.03	-0.239	0.25	NO DATA	NO DATA	-0.006	0.036	-0.984	0.002
MGDH5672	0.236	0.694	-0.083	NO DATA	NO DATA	0.095	-0.337	-0.076	-0.485
MGDH8937	-0.354	-0.714	-0.317	NO DATA	NO DATA	-1.046	-0.181	0.091	0.001
MGDH2428	-0.414	-0.341	-0.353	NO DATA	NO DATA	0.044	-0.14	0.651	0.165
MGC039714	0.158	0.273	-0.189	NO DATA	NO DATA	0.318	-0.024	-0.756	-0.042
MGDH42739	0.328	0.677	0.328	NO DATA	NO DATA	-0.408	-0.091	0.044	-0.249
MGDH42762	-0.024	0.78	0.267	NO DATA	NO DATA	-0.624	-1.287	-1.486	-0.87
MGC039715	-0.092	-0.795	0.043	NO DATA	NO DATA	-0.772	-1.789	-0.918	-0.803
MGDH44202	0.318	0.676	-2.364	NO DATA	NO DATA	2.016	1.798	0.108	0.203
MGDH6765	0.036	-0.852	-0.095	NO DATA	NO DATA	-0.031	-0.775	0.23	-0.706
MGDH20922	1.174	0.539	0.474	NO DATA	NO DATA	0.275	-0.042	0.229	0.269
MGDH42451	-0.57	-1.027	-1.331	NO DATA	NO DATA	-1.048	-0.446	0.788	0.069
MGDH5468	0.073	-0.224	0.157	NO DATA	NO DATA	-0.512	-0.621	-0.316	-0.529
MGDH26814	-0.154	-0.041	-0.244	NO DATA	NO DATA	0.324	0.793	0.391	-0.396
MGDH20285	NO DATA	NO DATA	0.197	NO DATA	NO DATA	-0.846	-0.535	-0.391	-0.95
MGDH5481	0.412	-1.048	0.3	NO DATA	NO DATA	0.193	-0.756	-1.075	0.38
MGDH8394	-0.225	-0.834	0.01	NO DATA	NO DATA	-1.554	-1.728	-0.832	-1.585
MGC044711	-0.519	0.229	0.468	NO DATA	NO DATA	-0.977	-0.303	2.033	-0.892
MGDH5326	-0.055	0.947	0.289	NO DATA	NO DATA	0.036	-0.013	-0.038	-0.123
MGD29B416	-0.222	0.307	0.147	NO DATA	NO DATA	0.737	0.124	0.044	0.017
MGC044714	-0.776	-0.062	0.066	NO DATA	NO DATA	0.07	-0.433	-0.425	0.202
MGDH7284	-0.568	-0.963	-0.11	NO DATA	NO DATA	-1.961	-0.566	-1.473	0.956
MGDH5761	0.238	1.519	0.134	NO DATA	NO DATA	-0.203	-0.188	-0.323	-0.027
MGBOHHX626829	0.688	0.164	-0.789	NO DATA	NO DATA	-0.44	0.094	0.901	2.407
MGDH4523	-0.046	0	0.307	NO DATA	NO DATA	-0.271	-0.384	-0.194	-0.219
MGDH5646	0.116	0.573	0.118	NO DATA	NO DATA	0.308	-0.093	0.53	0.409
MGDH8377	0.905	1.396	0.315	NO DATA	NO DATA	-0.152	0.015	-0.471	-0.219
MGDH4526	-0.355	-0.594	-0.761	NO DATA	NO DATA	-0.334	-0.369	0.115	-0.108
MGDH5649	0.672	-0.31	0.257	NO DATA	NO DATA	-0.099	-0.177	-0.331	0.173
MGDH9462	-0.928	-0.847	0.029	NO DATA	NO DATA	0.162	0.452	-0.178	-0.448
MGDH4X29	-0.124	0.44	-0.438	NO DATA	NO DATA	0.062	-0.071	-0.001	0.047
MGDH29503	0.771	-0.343	0.282	NO DATA	NO DATA	-0.126	-0.219	-0.213	0.136
MGDH5776	0.187	-0.029	-4.627	NO DATA	NO DATA	-1.539	-0.412	2.19	-0.995
MGDH50212	-0.081	-0.995	0.361	NO DATA	NO DATA	0.481	0.017	0.505	0.232
MGDH4836	-0.327	-1.307	-0.794	NO DATA	NO DATA	2.267	0.409	-0.761	1.925
MGDH1307	-1.329	0.466	-0.235	NO DATA	NO DATA	1.298	0.95	-0.362	1.555
MGD65F513	0.673	-0.723	0.08	NO DATA	NO DATA	0.421	-0.324	0.33	-0.212
MGDH4923	1.177	1.372	0.2	NO DATA	NO DATA	-0.03	0.319	0.258	0.505
MGDH6762	-0.178	0.14	0.245	NO DATA	NO DATA	0.206	0.113	0.209	0.224
MGD36H713	-0.49	-0.635	-1.648	NO DATA	NO DATA	-0.447	-0.87	1.059	-0.078
MGD44G2015	0.348	-0.396	0.163	NO DATA	NO DATA	0.173	0.202	-0.35	0.527
MGDH5201	NO DATA	NO DATA	0.296	0.143	0.551	0.71	0.221	0.274	0.121
MGDH6864	0.38	-0.13	0.018	NO DATA	NO DATA	0.386	-0.457	0.144	0.721
MGDH6795	-0.053	-0.571	0.079	NO DATA	NO DATA	0.079	-0.052	-0.056	0.032
MGDH5043	-0.535	-0.478	-0.055	NO DATA	NO DATA	-0.417	-0.268	-0.563	-0.263
MGDH29443	0.019	1.635	-0.127	NO DATA	NO DATA	0.804	0.435	0.274	0.188
MGDH7886	-0.107	0.265	0.253	NO DATA	NO DATA	-0.016	0.094	-0.057	-0.204
MGD29F113	-0.361	1.709	-0.962	NO DATA	NO DATA	0.227	-0.861	-0.909	-0.322
MGDH20909	-0.162	-0.947	0.039	NO DATA	NO DATA	0.807	0.729	-1.065	-0.271
MGDH1355	-0.034	-0.576	-0.703	NO DATA	NO DATA	-0.352	0.742	0.95	0.003
MGDH1353	-0.053	0.054	0.336	NO DATA	NO DATA	-0.408	-0.805	-0.379	-0.204
MGD38I314	-0.185	-0.285	0.241	NO DATA	NO DATA	0.053	-0.11	-0.323	0.017
MGDH1356	0.153	-0.399	-0.225	NO DATA	NO DATA	0.454	0.025	-0.121	-0.056
MGDH20272	0.203	0.079	0.14	NO DATA	NO DATA	0.385	0.288	0.007	0.232
MGDH1846	-0.412	-0.544	0.305	NO DATA	NO DATA	0.103	-0.395	-0.784	0.04
MGDH1849	-0.524	-0.335	-0.123	NO DATA	NO DATA	-0.914	-0.76	-0.152	0.025
MGDH44249	-0.659	-0.706	-2.169	NO DATA	NO DATA	0.198	0.659	-0.342	0.312
MGDH8925	-1.288	-0.38	0.13	NO DATA	NO DATA	-0.006	-0.226	-0.414	-0.012
MGDH7822	-0.791	-0.374	0.148	NO DATA	NO DATA	-0.142	-0.129	0.707	-0.086
MGD01C918	-0.313	-0.429	-0.344	NO DATA	NO DATA	-0.92	1.612	0.522	0.786
MGDH25115	0.119	-0.29	0.127	NO DATA	NO DATA	0.541	1.694	2.031	1.001
MGDH26385	-0.302	0.178	-0.432	NO DATA	NO DATA	0.532	1.137	-0.497	-0.47
MGDH1438	0.126	-0.296	-0.31	NO DATA	NO DATA	0.632	0.326	0.116	0.077
MGDH1359	-0.255	1.138	-0.283	NO DATA	NO DATA	0.562	0.577	-0.271	0.801
MGDH1369	0.361	0.322	-5	NO DATA	NO DATA	7.36	4.762	-1.512	13.72
MGDH22X2	0.359	0.113	-0.196	NO DATA	NO DATA	0.683	0.95	0.428	0.601
MGDH23202	-0.101	0.456	-2.227	NO DATA	NO DATA	-0.116	-0.306	0.249	0.388
MGDH23336	-0.477	0.323	0.416	NO DATA	NO DATA	-0.709	-0.155	-0.537	-0.086
MGDH22972	-0.567	-0.345	-0.194	NO DATA	NO DATA	0.136	0.042	0.29	-0.145
MGDH4560	0.494	0.524	0.156	NO DATA	NO DATA	0.05	0.168	0.262	0.335
MGDH24392	-0.566	-0.389	-0.061	NO DATA	NO DATA	0.119	0.013	-0.142	-0.019
MGDH8913	0.286	-0.911	0.093	NO DATA	NO DATA	-0.236	-0.373	-0.212	0.106
MGDH23373	-0.728	-1.348	-0.061	NO DATA	NO DATA	-0.469	-0.903	-0.802	-0.434
MGDH5726	-0.459	-1.235	-0.409	NO DATA	NO DATA	0.164	0.172	0.43	0.069
MGDH7829	-0.15	0.18	0.431	NO DATA	NO DATA	-0.221	0.385	-0.15	-0.175
MGDH5713	-0.199	-0.941	-1.392	NO DATA	NO DATA	0.022	0.789	-0.127	-0.397
MGDH25114	0.188	0.176	0.297	NO DATA	NO DATA	0.164	0.192	-0.102	-0.02
MGDH20798	-0.181	0.415	-1.515	NO DATA	NO DATA	-5	-1.14	-2.132	-0.788
MGDH2176	1.154	2.006	0.269	NO DATA	NO DATA	-0.178	-0.218	-0.231	0.106
MGDH22376	-0.245	-0.584	0.217	NO DATA	NO DATA	0.053	0.151	0.191	0.195
MGD46D614	-0.129	-0.449	-0.262	NO DATA	NO DATA	-0.094	-0.143	-0.372	-0.182
MGDH5658	0.348	-0.097	0.194	NO DATA	NO DATA	0.485	0.607	0.868	-0.13
MGDH24881	0.151	-0.495	0.01	NO DATA	NO DATA	-0.031	-0.275	-0.148	0.032
MGDH6754	0.594	-1.253	0.1	NO DATA	NO DATA	0.957	-0.005	0.328	0.431
MGDH3187	-0.341	-0.517	-0.514	NO DATA	NO DATA	-0.546	-0.132	0.08	0.239
MGDH1343	0.669	0.158	0.274	NO DATA	NO DATA	-0.323	-0.326	-0.342	-0.13
MGD38E2212	0.008	0.509	0.151	NO DATA	NO DATA	0.171	0.139	0.878	0.077
MGDH6750	-0.331	-0.733	0.186	NO DATA	NO DATA	-0.066	-0.217	0.027	0.098
MGDH20918	-1.663	-0.511	0.194	NO DATA	NO DATA	-0.093	-0.191	-0.132	-0.116
MGDH6752	0.828	1.243	0.092	NO DATA	NO DATA	0.027	0.016	0.219	0.054
MGDH1393	-0.207	-0.743	-1.019	NO DATA	NO DATA	-0.038	-0.321	0.91	0.418
MGD58F916	-0.327	-0.295	-4.526	NO DATA	NO DATA	0.316	1.242	0.292	2.613
MGD26C2312	-0.224	-0.277	0.39	NO DATA	NO DATA	0.276	0.047	-0.322	0.284
MGDH42033	0.825	1.899	0.366	NO DATA	NO DATA	-0.289	-0.405	0.31	-0.086
MGD07I313	0.115	1.276	-0.668	NO DATA	NO DATA	-1.567	-1.243	-1.359	-1.231
MGD08H216	-0.267	0.902	0.054	NO DATA	NO DATA	0.231	0.073	-0.14	1.008
MGDH3405	-1.059	0.103	-0.024	NO DATA	NO DATA	0.308	0.249	0.668	0.106
MGDH1286	1.529	2.28	0.402	NO DATA	NO DATA	-0.332	-0.288	-0.15	-0.131
MGDH3788	0.767	0.638	0.227	NO DATA	NO DATA	-0.093	-0.366	0.907	-0.559
MGDH5639	0.068	0.082	-0.049	NO DATA	NO DATA	-0.023	0.112	0.238	-0.722
MGD36B214	0.61	1.453	0.192	NO DATA	NO DATA	-0.092	-0.345	0.053	0.084
MGDH27869	0.119	-1.335	0.286	NO DATA	NO DATA	0.044	-0.121	-0.397	-0.079
MGD25C117	-0.073	-0.514	0.083	NO DATA	NO DATA	0.052	-0.005	0.181	-0.049
MGD67D20120	-0.937	0.097	0.284	NO DATA	NO DATA	0.103	1.087	0.714	0.328
MGDH3522	-0.466	-0.115	0.193	NO DATA	NO DATA	-1.346	0.677	-0.958	-1.046
MGDH1089	0.084	-0.43	-0.061	NO DATA	NO DATA	-0.04	-0.226	-0.147	-0.012
MGDH7821	0.117	-0.178	-1.281	NO DATA	NO DATA	0.395	0.309	-0.066	0.365
MGDH2754	0.385	0.08	0.33	NO DATA	NO DATA	-0.04	-0.091	-0.075	-0.108
MGDH43073	-0.948	-0.556	0.472	NO DATA	NO DATA	3.313	-0.356	1.22	-0.116
MGDH4634	-0.302	0.089	0.259	NO DATA	NO DATA	0.237	1.357	0.363	-0.019
MGC058912	0.167	-0.33	-0.313	NO DATA	NO DATA	-0.904	0.127	-0.482	-1.831
MGD25C112	1.477	0.725	-5	NO DATA	NO DATA	-3.246	-1.116	6.19	-0.113
MGD60D417	-0.766	0.066	-0.019	NO DATA	NO DATA	0.333	0.384	-0.123	-0.131
MGDH1349	-0.518	-1.073	-0.609	NO DATA	NO DATA	-0.032	-0.845	2.131	0.639
MGD40G915	-0.206	-0.759	0.245	NO DATA	NO DATA	0.339	0.146	1.923	-0.13
MGD66B7120	-0.802	-0.153	0.277	NO DATA	NO DATA	0.464	0.349	-0.203	0.099
MGD63F514	0.081	0.181	-1.592	NO DATA	NO DATA	-0.268	-0.685	-0.182	-1.926
MGD65H512	0.452	0.504	0.16	NO DATA	NO DATA	0.156	-0.285	-0.083	0.039
MGDH44218	-0.307	-0.819	-0.029	NO DATA	NO DATA	-0.187	-0.532	-0.224	-0.182
MGDH20962	0.526	0.331	0.308	NO DATA	NO DATA	-1.114	-0.452	-0.321	-0.699
MGDH2X254	-0.166	-0.282	-0.178	NO DATA	NO DATA	-0.016	-0.083	-0.067	-0.042
MGDH7307	-2.655	-0.199	0.546	NO DATA	NO DATA	0.088	0.076	0.321	0.276
MGBOHHX77020	-0.166	-1.942	0.101	NO DATA	NO DATA	0.112	-0.356	-0.021	0.084
MGDH5044	0.269	1.343	0.851	NO DATA	NO DATA	0.137	-0.211	0.144	0.712
MGDH9443	-0.133	-0.8	1.143	NO DATA	NO DATA	-1.166	-0.883	-0.074	-1.579
MGDH7210	NO DATA	NO DATA	0.254	0.05	-0.1	0.231	0.385	-0.168	0.18
MGD57G513	-0.343	-0.551	0.275	NO DATA	NO DATA	0.003	-0.089	-0.386	0.298
MGDH7252	-0.259	-0.884	-1.715	NO DATA	NO DATA	-0.7	0.145	0.887	-1.025
MGDH6424	-1.06	0.319	0.262	NO DATA	NO DATA	-0.562	-0.922	-0.011	-0.1
MGDH8334	-0.985	-0.415	0.444	NO DATA	NO DATA	-0.674	-0.474	0.125	0.328
MGDH20240	1.545	-0.105	0.056	NO DATA	NO DATA	-0.985	-0.529	0.378	-0.869
MGDH23539	0.339	-1.14	0.173	NO DATA	NO DATA	-0.074	0.309	-0.047	0.047
MGDH40499	-0.41	-0.541	0.114	NO DATA	NO DATA	-0.374	0.249	-0.205	0.594
MGDH5X253	-0.938	-1.376	0.175	NO DATA	NO DATA	0.931	0.962	0.163	0.58
MGC044713	0.038	-0.402	-1.202	NO DATA	NO DATA	1.923	1.36	0.21	-0.862
MGDH5094	0.847	-0.761	-0.44	NO DATA	NO DATA	0.208	0.037	0.073	0.269
MGDH8312	0.2	-0.605	-0.284	NO DATA	NO DATA	0.602	-0.247	1.949	-0.064
MGDH1903	-1.044	0.495	0.179	NO DATA	NO DATA	0.019	-0.198	0.063	0.091
MGCUBHX622368	-1.793	-2.093	-0.043	NO DATA	NO DATA	-0.668	-0.81	-1.522	-0.464
MGDH7211	-1.791	0.23	0.285	NO DATA	NO DATA	-0.213	-0.378	0.024	-0.145
MGD27C912	0.041	-0.416	0.405	NO DATA	NO DATA	0.242	-0.207	-0.028	0.187
MGDH7051	-0.302	2.351	-0.129	NO DATA	NO DATA	-1.077	-0.691	-0.363	-0.234
MGDH5089	0.137	0.836	0.382	NO DATA	NO DATA	-0.04	-0.032	-0.259	-0.034
MGDH28442	0.606	0.24	-0.466	NO DATA	NO DATA	-0.257	0.664	0.959	0.261
MGBOHHX625090	0.316	-0.34	-0.231	NO DATA	NO DATA	-0.794	-0.222	-0.501	-0.264
MGDH5080	0.189	-1.199	0.213	NO DATA	NO DATA	0.048	0.165	1.179	0.032
MGDH44X21	-0.089	-0.212	0.875	NO DATA	NO DATA	-0.944	-0.463	-2.261	-0.551
MGDH5038	-0.146	-0.751	-2.992	NO DATA	NO DATA	2.44	0.961	1.134	3.063
MGDH6432	1.484	0.741	0.058	NO DATA	NO DATA	-0.016	-0.453	1.055	-0.189
MGDH7257	-0.46	0.622	0.063	NO DATA	NO DATA	-0.264	-0.171	-0.021	0.394
MGDH1973	0.131	0.499	0.316	NO DATA	NO DATA	-0.64	-0.474	-0.408	-0.596
MGDH7204	0.544	-0.653	0.246	NO DATA	NO DATA	-0.049	0.134	-0.175	0.15
MGDH6516	0.739	0.513	-0.399	NO DATA	NO DATA	0.248	1.386	0.519	-0.167
MGCUBHX625293	NO DATA	NO DATA	0.102	0.157	-0.09	0.343	-0.326	-0.306	-0.056
MGDH20251	-0.04	-0.252	-0.113	NO DATA	NO DATA	0.271	0	0.408	0.01
MGDH6630	-0.319	-0.582	-0.49	NO DATA	NO DATA	0.141	-0.618	-0.275	-0.063
MGD38B313	-0.216	-0.706	0.329	NO DATA	NO DATA	-0.335	0.085	2.647	-3.386
MGDH23524	1.027	1.171	0.199	NO DATA	NO DATA	0.112	-0.327	0.08	0.217
MGBOHHX75463	-0.519	-0.662	-0.083	NO DATA	NO DATA	-0.529	-0.396	-0.123	-0.529
MGDH9417	1.032	1.684	-0.023	NO DATA	NO DATA	-0.247	-0.074	-0.251	0.158
MGDH9450	0.252	0.631	-0.17	NO DATA	NO DATA	0.876	2.125	0.993	0.934
MGDH7280	-0.36	-0.213	0.42	NO DATA	NO DATA	-0.636	0.016	0.515	-0.426
MGDH20228	0.253	0.424	0.263	NO DATA	NO DATA	0.096	-0.11	-0.24	0.35
MGDH8314	NO DATA	NO DATA	0.351	NO DATA	NO DATA	-0.168	-0.158	-0.561	0.224
MGD37D713	-0.186	-0.172	0.076	NO DATA	NO DATA	-0.967	-1.297	-0.909	1.452
MGDH7713	-0.035	-0.916	-0.054	NO DATA	NO DATA	0.378	0.583	0.137	0.35
MGD07H4120	-1.133	1.435	0.277	NO DATA	NO DATA	-0.641	-1.062	0.271	-0.869
MGDH9401	-0.026	-0.054	0.162	NO DATA	NO DATA	-0.068	-0.25	-0.113	-0.219
MGDH40465	-0.228	-0.63	-1.678	NO DATA	NO DATA	0.463	0.931	-0.305	-0.071
MGDH20277	0.941	1.455	-0.038	NO DATA	NO DATA	0.42	0.211	0.192	-0.042
MGDH6153	-0.792	0.523	0.336	NO DATA	NO DATA	-0.333	0.052	-0.078	0.225
MGD02H2019	0.925	0.839	-0.007	NO DATA	NO DATA	0.321	-0.021	0.967	0.454
MGDH4467	-0.951	0.383	NO DATA	NO DATA	NO DATA	-0.006	-0.012	-0.194	0.254
MGDH8034	-0.069	0.923	NO DATA	NO DATA	NO DATA	-1.059	-0.894	0.703	-0.027
MGDH7423	-1.196	-1.295	NO DATA	NO DATA	NO DATA	0.029	-0.226	-0.294	0.173
MGD59E213	0.117	0.083	NO DATA	NO DATA	NO DATA	-0.117	-0.393	-0.359	0.032
MGCX23519	1.185	1.247	NO DATA	NO DATA	NO DATA	0.575	0.105	-0.019	0.239
MGDH7159	0.187	-0.306	NO DATA	NO DATA	NO DATA	-0.224	0.928	-0.364	0.387
MGD54F2219	-0.16	0.969	NO DATA	NO DATA	NO DATA	-0.649	-0.524	0.806	-0.714
MGDH42822	-0.44	-0.552	NO DATA	NO DATA	NO DATA	0.413	-0.099	-0.138	0.114
MGD26G212	2.249	1.745	NO DATA	NO DATA	NO DATA	-0.05	0.162	-0.066	-0.049
MGD08H214	1.25	1.137	NO DATA	NO DATA	NO DATA	0.334	0.687	0.714	-0.094
MGD01E912	-0.556	-0.979	NO DATA	NO DATA	NO DATA	0.121	0.006	0.485	0.202
MGBOHHX627675	NO DATA	NO DATA	NO DATA	NO DATA	NO DATA	0.866	1.295	1.048	0.409
MGDH29428	0.339	-0.328	NO DATA	NO DATA	NO DATA	0.097	-0.119	-0.258	0.638
MGDH8836	-0.688	-0.094	NO DATA	NO DATA	NO DATA	0.697	0.624	0.839	0.321
MGDH5284	-0.071	1.207	NO DATA	NO DATA	NO DATA	-0.322	-0.403	-0.654	0.025
MGDH7740	-0.429	-0.433	NO DATA	NO DATA	NO DATA	0.052	-0.317	-0.159	-0.123
MGD65B2315	1.008	0.171	NO DATA	NO DATA	NO DATA	1.834	0.548	-0.695	-0.071
MGDH20748	0.074	-0.07	NO DATA	NO DATA	NO DATA	-0.285	-0.225	0.737	1.303
MGCUBHX626868	0.279	-0.119	NO DATA	NO DATA	NO DATA	-0.273	-0.269	0.107	-0.249
MGDH22102	-0.172	-0.777	NO DATA	NO DATA	NO DATA	-1.573	-0.184	1.076	-1.415
MGD26I115	-0.458	-0.187	NO DATA	NO DATA	NO DATA	0.386	0.173	-0.139	0.313
MGBOHHX73514	0.543	0.977	NO DATA	NO DATA	NO DATA	0.164	0.055	-0.305	0.239
MGDH42984	0.036	0.334	NO DATA	NO DATA	NO DATA	-0.803	-0.884	-1.401	-0.13
MGD63F2315	-0.512	0.522	NO DATA	NO DATA	NO DATA	0.236	-0.01	0.067	0.032
MGDH29695	-0.586	-0.962	NO DATA	NO DATA	NO DATA	0.069	0.394	0.373	0.461
MGDH5280	-0.359	-0.924	NO DATA	NO DATA	NO DATA	0.239	0.081	0.805	0.195
MGDH6477	-0.755	0.885	NO DATA	NO DATA	NO DATA	-0.135	-0.257	-0.59	-0.057
MGDH6611	1.362	1.635	NO DATA	NO DATA	NO DATA	-0.49	-0.032	1.306	1.193
MGDH9746	0.344	2.287	NO DATA	NO DATA	NO DATA	-0.819	-1.069	-0.886	0.616
MGDH40451	0.206	-0.337	NO DATA	NO DATA	NO DATA	-0.245	-0.236	-0.533	-0.027
MGDH5539	0.152	-0.696	NO DATA	NO DATA	NO DATA	0.676	0.348	0.108	0.491
MGDH6788	-0.602	-0.505	NO DATA	NO DATA	NO DATA	0.063	0.057	-0.166	0.15
MGC032914	-0.274	0.017	NO DATA	NO DATA	NO DATA	-0.1	-0.159	-0.047	-0.167
MGDH5410	0.549	1.014	NO DATA	NO DATA	NO DATA	-0.985	-0.139	1.132	-0.411
MGDJOHX72594	-1.519	-0.843	NO DATA	NO DATA	NO DATA	-0.553	0.384	1.12	1.873
MGBOHHX624031	0.193	-1.05	NO DATA	NO DATA	NO DATA	-0.129	0.555	3.809	2.021
MGDH6078	-0.08	-0.655	NO DATA	NO DATA	NO DATA	-0.033	0.014	-0.481	0.202
MGDH8526	0.215	0.644	NO DATA	NO DATA	NO DATA	0.265	0.462	-0.114	0.062
MGDH9615	-0.024	0.63	NO DATA	NO DATA	NO DATA	0.368	-0.23	-0.592	0.276
MGD48I616	-0.454	0.615	NO DATA	NO DATA	NO DATA	-0.125	-0.226	-0.193	0.195
MGD43E619	1.237	0.832	NO DATA	NO DATA	NO DATA	-0.049	-0.393	0.017	-0.012
MGD50D116	-0.19	-1.112	NO DATA	NO DATA	NO DATA	0.148	0.213	-0.138	0.387
MGDH20874	0.85	0.279	NO DATA	NO DATA	NO DATA	0.831	0.769	0.027	0.646
MGD52D517	0.101	-0.133	NO DATA	NO DATA	NO DATA	0.403	0.544	0.155	0.439
MGDH4907	0.406	1.689	NO DATA	NO DATA	NO DATA	0.052	0.132	-0.113	-0.182
MGDH6490	0.706	1.081	NO DATA	NO DATA	NO DATA	0.071	-0.373	0.036	-0.02
MGDH7878	1.462	0.895	NO DATA	NO DATA	NO DATA	-0.324	-0.093	-0.343	0.217
MGDH9748	-0.474	-1.143	NO DATA	NO DATA	NO DATA	-0.171	-0.154	0.327	-0.744
MGDH6626	0.282	0.149	NO DATA	NO DATA	NO DATA	-0.069	-0.075	-0.206	0.239
MGD38G319	-0.025	0.58	NO DATA	NO DATA	NO DATA	0.42	-0.159	0.219	-0.005
MGD04H612	0.053	-1.477	NO DATA	NO DATA	NO DATA	0.556	0.083	-0.563	-0.204
MGDH2757	0.046	0.408	NO DATA	NO DATA	NO DATA	-0.066	-0.041	-0.138	-0.005
MGDH4165	-0.246	1.015	NO DATA	NO DATA	NO DATA	0.527	1.297	0.967	1.052
MGDH5263	0.069	1.79	NO DATA	NO DATA	NO DATA	0.069	-0.445	0.226	-0.16
MGDH3014	-0.473	0.055	NO DATA	NO DATA	NO DATA	0.037	0.027	-0.249	0.15
MGD50I212	0.94	0.672	NO DATA	NO DATA	NO DATA	0.199	-0.1	-0.267	0.298
MGDH20797	0.614	-0.487	NO DATA	NO DATA	NO DATA	-0.144	-0.814	-0.067	-0.241
MGDH6126	1.124	-1.206	NO DATA	NO DATA	NO DATA	0.645	0.018	0.029	-0.034
MGBOHHX620183	-0.818	-1.091	NO DATA	NO DATA	NO DATA	0.011	-0.159	-0.24	0.202
MGDH3011	0.042	-0.721	NO DATA	NO DATA	NO DATA	-0.759	0.783	1.367	-1.217
MGCUBHX71174	-2.022	0.998	NO DATA	NO DATA	NO DATA	-0.211	0.143	-0.397	-0.278
MGC051714	-0.672	-0.63	NO DATA	NO DATA	NO DATA	-1.027	-0.361	0.766	-0.064
MGDH6103	0.261	-0.203	NO DATA	NO DATA	NO DATA	-0.083	-0.344	-0.194	0.135
MGD58H316	0.554	0.802	NO DATA	NO DATA	NO DATA	-0.195	-0.14	-0.434	-0.049
MGDH8880	0.404	0.881	NO DATA	NO DATA	NO DATA	-0.872	0.256	-0.042	-0.004
MGDH20514	-0.955	-0.289	NO DATA	NO DATA	NO DATA	-0.239	-0.016	0.401	-0.478
MGDH22154	-1.727	-0.075	NO DATA	NO DATA	NO DATA	0.053	-0.052	0.136	0.069
MGDH24978	0.342	0.928	NO DATA	NO DATA	NO DATA	-0.365	0.035	-0.462	0.305
MGDH9976	0.152	-0.151	NO DATA	NO DATA	NO DATA	-0.531	-0.223	0.105	-0.286
MGCX235122	0.498	1.437	NO DATA	NO DATA	NO DATA	-0.151	-0.471	-0.691	-0.182
MGDH9998	-0.178	-1.136	NO DATA	NO DATA	NO DATA	-0.495	-0.065	-0.307	-0.508
MGCUBHX72247	0.566	-1.244	NO DATA	NO DATA	NO DATA	-0.057	-0.168	-0.405	-0.049
MGDH23251	-0.302	2.729	NO DATA	NO DATA	NO DATA	-0.966	0.215	-0.925	-0.449
MGDH23095	-0.453	-1.131	NO DATA	NO DATA	NO DATA	0.395	0.046	0.266	0.276
MGDH23096	2.109	1.733	NO DATA	NO DATA	NO DATA	0.032	0.536	-0.007	-0.455
MGDH6980	-0.481	-0.9	NO DATA	NO DATA	NO DATA	-5	-2.747	-5	-5
MGDH20109	1.275	0.539	NO DATA	NO DATA	NO DATA	0.217	0.087	0	0.054
MGDH1616	-1.204	-0.645	NO DATA	NO DATA	NO DATA	-0.588	-0.483	-0.49	-0.182
MGBQNHX76017	-0.046	0.065	NO DATA	NO DATA	NO DATA	-0.358	-0.249	-0.269	-0.279
MGCUBHX73143	0.732	0.635	NO DATA	NO DATA	NO DATA	-0.186	-0.091	-0.038	-0.079
MGBQNHX73434	-0.522	-0.397	NO DATA	NO DATA	NO DATA	0.012	-0.177	-0.46	0.202
MGDH23092	1.412	0.179	NO DATA	NO DATA	NO DATA	1.109	0.617	-0.115	0.845
MGDH27184	-0.163	-0.164	NO DATA	NO DATA	NO DATA	-0.359	-0.514	-0.289	-0.168
MGD07H411	-0.283	0.897	NO DATA	NO DATA	NO DATA	0.514	-0.188	0.109	0.032
MGCUBHX620921	-5	-3.207	NO DATA	NO DATA	NO DATA	-0.351	2.022	-0.134	3.07
MGDH22948	-0.08	0.174	NO DATA	NO DATA	NO DATA	-0.563	-0.329	-0.399	0.113
MGBQNHX75128	-1.154	-0.242	NO DATA	NO DATA	NO DATA	0.053	0.279	-0.259	0.409
MGCUBHX621331	0.535	1.077	NO DATA	NO DATA	NO DATA	0.054	-0.647	0.311	0.476
MGDH4135	-0.171	-0.779	NO DATA	NO DATA	NO DATA	-0.04	-0.462	-0.47	-0.012
MGDH20773	0.007	-1.009	NO DATA	NO DATA	NO DATA	-0.044	0.919	-0.199	-0.153
MGDH20752	-0.053	0.354	NO DATA	NO DATA	NO DATA	-0.695	-1.222	1.693	-0.795
MGDH6665	-0.38	-0.119	NO DATA	NO DATA	NO DATA	0.256	0.296	0.245	-0.323
MGDH28597	0.721	1.091	NO DATA	NO DATA	NO DATA	0.462	0.083	0.347	0.335
MGC039612	0.453	0.314	NO DATA	NO DATA	NO DATA	-0.262	-0.129	-0.203	0.061
MGDH23280	-1.341	2.262	NO DATA	NO DATA	NO DATA	-0.495	-0.113	-0.261	-0.337
MGDH4996	-0.713	0.013	NO DATA	NO DATA	NO DATA	0.264	0.559	1.42	0.151
MGDH43X3	0.122	0.452	NO DATA	NO DATA	NO DATA	0.241	-0.276	-0.038	0.231
MGDH23863	0.642	0.741	NO DATA	NO DATA	NO DATA	0.003	-0.148	-0.313	0.18
MGD55C818	1.371	0.989	NO DATA	NO DATA	NO DATA	-0.427	-0.192	-0.399	-0.271
MGDH4972	-0.251	-1.047	NO DATA	NO DATA	NO DATA	-0.087	0.514	-0.291	-2.376
MGD28I2312	-0.344	-0.035	NO DATA	NO DATA	NO DATA	0.308	0.073	0.723	-0.079
MGE203312	-0.081	-0.476	NO DATA	NO DATA	NO DATA	0.011	0.095	0.036	0.069
MGCUBHX620783	-0.415	-1.455	NO DATA	NO DATA	NO DATA	0.114	-0.158	-0.423	0.187
MGDH9969	-0.022	-0.299	NO DATA	NO DATA	NO DATA	0.309	0.465	-0.056	0.195
MGD49D2013	0.023	0.362	NO DATA	NO DATA	NO DATA	-0.016	-0.191	-0.297	-0.027
MGD28F516	0.464	1.08	NO DATA	NO DATA	NO DATA	-0.527	0.091	0.099	0.72
MGDH26541	-0.656	-0.194	NO DATA	NO DATA	NO DATA	0.046	-0.128	-0.34	0.062
MGDH22151	NO DATA	NO DATA	NO DATA	NO DATA	NO DATA	-2.108	-2.058	-1.198	-1.883
MGDH6691	-0.662	1.371	NO DATA	NO DATA	NO DATA	-0.082	-0.099	-0.23	-0.049
MGDH7134	-0.554	-1.341	NO DATA	NO DATA	NO DATA	0	-0.386	0.135	-0.137
MGD06E3120	0.424	0.064	NO DATA	NO DATA	NO DATA	0.104	0.181	-0.149	-0.057
MGDH6693	0.489	0.844	NO DATA	NO DATA	NO DATA	0.001	0.434	0.355	0.136
MGDH1572	-0.65	-1.032	NO DATA	NO DATA	NO DATA	0.052	0.356	-0.149	0.254
MGDH3284	-0.979	1.127	NO DATA	NO DATA	NO DATA	-0.52	0.053	-0.169	0.017
MGDH43528	2.169	2.123	NO DATA	NO DATA	NO DATA	0.138	0.25	-0.121	0.306
MGDH3923	-0.711	-0.509	NO DATA	NO DATA	NO DATA	-0.195	0.152	-0.204	-0.271
MGDH2352	-0.766	-1.949	NO DATA	NO DATA	NO DATA	0.12	0.17	0.08	0.032
MGDH9041	0.74	0.709	NO DATA	NO DATA	NO DATA	0.097	-0.167	-0.037	0.069
MGDH8720	-0.502	-1.057	NO DATA	NO DATA	NO DATA	1.011	-0.282	-0.616	0.497
MGDH6098	-0.681	-0.601	NO DATA	NO DATA	NO DATA	0.054	-0.091	-0.581	0.246
MGD35B914	0.837	-0.583	NO DATA	NO DATA	NO DATA	-0.22	-0.024	0.191	0.188
MGDH2670	0.495	-0.132	NO DATA	NO DATA	NO DATA	-0.388	-0.217	0.884	0.253
MGDH20641	-0.527	-0.554	NO DATA	NO DATA	NO DATA	0.685	0.407	0.752	0.801
MGD60G815	1.164	2.342	NO DATA	NO DATA	NO DATA	-0.075	0.172	0.062	0.209
MGD60G817	-0.625	-0.399	NO DATA	NO DATA	NO DATA	-0.22	-0.403	-0.461	0.032
MGDH4518	-0.597	0.305	NO DATA	NO DATA	NO DATA	-1.349	-0.489	2.238	0.21
MGDH42583	-0.569	-0.706	NO DATA	NO DATA	NO DATA	0.054	-0.169	-0.249	0.254
MGD37F714	-0.184	-0.568	NO DATA	NO DATA	NO DATA	-0.529	-0.249	-0.15	-0.337
MGDH2068	0.477	0.561	NO DATA	NO DATA	NO DATA	-0.144	-0.14	0.136	-0.271
MGDH5462	0.779	0.643	NO DATA	NO DATA	NO DATA	-0.118	-0.054	-0.37	-0.13
MGCUBHX78735	-0.444	-1.144	NO DATA	NO DATA	NO DATA	-0.236	-0.012	0.027	-0.02
MGDH1760	0.395	-1.017	NO DATA	NO DATA	NO DATA	-0.768	-0.114	-0.436	-0.249
MGDH1759	-0.222	-0.963	NO DATA	NO DATA	NO DATA	0.259	1.645	0.514	0.719
MGDH44628	-0.14	-0.653	NO DATA	NO DATA	NO DATA	0.076	0.001	-1.411	-0.071
MGD38C819	-0.467	0.184	NO DATA	NO DATA	NO DATA	-0.199	-0.382	-0.512	0.025
MGDH1884	-0.261	0.001	NO DATA	NO DATA	NO DATA	0.27	0.536	0.351	-0.522
MGDH8901	-0.737	-0.683	NO DATA	NO DATA	NO DATA	-0.015	-0.159	-0.231	0.077
MGDH2851	0.3	0.135	NO DATA	NO DATA	NO DATA	0.368	-0.239	0.034	-0.382
MGCUBHX78740	-0.252	-0.987	NO DATA	NO DATA	NO DATA	0.139	-0.198	0.091	0.283
MGDH8608	0.301	0.298	NO DATA	NO DATA	NO DATA	0.565	0.963	-0.507	0.845
MGDH2360	-0.012	0.088	NO DATA	NO DATA	NO DATA	-0.177	-0.257	-0.259	-0.13
MGDH4838	0.684	0.063	NO DATA	NO DATA	NO DATA	0.105	-0.256	-0.231	-0.086
MGDH8138	-0.11	1.524	NO DATA	NO DATA	NO DATA	-0.297	-0.052	0.798	0.21
MGDH1283	-0.321	-1.035	NO DATA	NO DATA	NO DATA	0.161	-0.73	-0.676	0.018
MGDH44624	-1.037	-0.689	NO DATA	NO DATA	NO DATA	-0.058	0.095	-0.102	0.165
MGD07B714	-0.091	-0.23	NO DATA	NO DATA	NO DATA	0.511	0.089	1.778	1.244
MGDH5347	-0.34	0.12	NO DATA	NO DATA	NO DATA	0.19	-0.758	1.395	-1.682
MGDH6434	-0.104	-0.72	NO DATA	NO DATA	NO DATA	0.046	0.135	-0.561	0.187
MGDH7193	-0.081	-0.945	NO DATA	NO DATA	NO DATA	0.209	-0.121	0	-0.367
MGD38B2319	1	0.883	NO DATA	NO DATA	NO DATA	0.206	-0.034	0.328	0.69
MGDH20687	-0.12	-0.113	NO DATA	NO DATA	NO DATA	0.242	0.056	0.192	0.498
MGD05B2214	1.283	-0.62	NO DATA	NO DATA	NO DATA	-0.014	0.027	-0.111	0.062
MGCUBHX624433	0.629	1.826	NO DATA	NO DATA	NO DATA	0.113	0.006	0.062	0.283
MGD54H313	0.34	-0.651	NO DATA	NO DATA	NO DATA	0.12	0.268	-0.187	0.926
MGCUBHX627917	-0.22	-0.517	NO DATA	NO DATA	NO DATA	0.164	0.378	-0.02	0.121
MGD28H2011	1.126	0.91	NO DATA	NO DATA	NO DATA	-0.06	-0.036	-0.16	-0.337
MGDH28620	-0.033	-0.313	NO DATA	NO DATA	NO DATA	0.31	0.551	2.343	0.387
MGDH20676	0.419	2.079	NO DATA	NO DATA	NO DATA	-0.204	-0.454	-0.775	-0.012
MGDH8773	-2.602	-1.829	NO DATA	NO DATA	NO DATA	0.021	-0.177	-0.294	0.165
MGDH28667	0.65	0.68	NO DATA	NO DATA	NO DATA	0.485	-0.213	0.565	-0.434
MGDH6597	-0.327	0.707	NO DATA	NO DATA	NO DATA	0	0.323	2.202	4.837
MGDH2995	-0.58	-0.548	NO DATA	NO DATA	NO DATA	0.859	1.141	1.509	0.838
MGD60C912	1.269	-0.277	NO DATA	NO DATA	NO DATA	-0.433	-0.325	0.081	-0.101
MGDH28152	0.243	-0.263	NO DATA	NO DATA	NO DATA	-1.563	-0.565	-0.732	-0.618
MGBOHHX629136	0.122	-0.397	NO DATA	NO DATA	NO DATA	0.07	-0.228	-0.14	0.328
MGDH23463	0.032	-0.529	NO DATA	NO DATA	NO DATA	0.114	0.447	0.303	0.394
MGDH2329	1.99	4.396	NO DATA	NO DATA	NO DATA	0.427	0.082	0.622	0.417
MGDH42406	-0.066	-0.184	NO DATA	NO DATA	NO DATA	-0.57	-0.306	-0.369	-0.056
MGDH42X3	-0.261	-0.503	NO DATA	NO DATA	NO DATA	0.122	-0.022	0.109	0.305
MGDH9833	-0.065	0.161	NO DATA	NO DATA	NO DATA	-0.255	-0.453	-0.103	-0.064
MGDH9069	-0.664	-0.431	NO DATA	NO DATA	NO DATA	-0.51	-0.149	-0.415	-0.352
MGDH43375	-0.17	-0.417	NO DATA	NO DATA	NO DATA	0.335	-0.531	-0.994	0.261
MGBQNHX72700	-0.374	-0.231	NO DATA	NO DATA	NO DATA	0.05	0.041	0.427	0.313
MGDH4509	-0.301	-0.349	NO DATA	NO DATA	NO DATA	0.495	0.355	0.566	-0.115
MGDH40233	-0.809	-0.684	NO DATA	NO DATA	NO DATA	-0.196	0.042	-0.445	0.32
MGDH28614	-0.18	0.417	NO DATA	NO DATA	NO DATA	-0.099	-0.031	-0.175	0.032
MGDH9080	-0.344	1.119	NO DATA	NO DATA	NO DATA	-0.136	-0.102	0.42	0.04
MGDH5974	-0.276	-0.78	NO DATA	NO DATA	NO DATA	0.553	1.397	1.187	-3.795
MGDH22X22	-0.705	-0.531	NO DATA	NO DATA	NO DATA	-0.138	0.332	0.371	-0.707
MGDH23484	0.407	0.701	NO DATA	NO DATA	NO DATA	-0.102	0.208	-0.087	-0.116
MGDH2698	-0.072	-0.352	NO DATA	NO DATA	NO DATA	0.103	-0.357	-0.113	-0.145
MGDH28917	-0.202	-0.964	NO DATA	NO DATA	NO DATA	-0.314	-0.199	-0.011	-0.33
MGDH9X24	0.225	0.526	NO DATA	NO DATA	NO DATA	0.357	-0.399	-0.465	-0.182
MGDH6511	-0.54	-0.309	NO DATA	NO DATA	NO DATA	0.177	-0.576	-0.898	-0.826
MGD25D2016	-0.499	0.093	NO DATA	NO DATA	NO DATA	-0.014	0.163	-0.369	0.276
MGDH7853	1.326	-1.217	NO DATA	NO DATA	NO DATA	-0.066	-0.091	-0.268	-0.056
MGDH8940	-0.167	-0.139	NO DATA	NO DATA	NO DATA	-0.273	-0.786	-0.022	0.313
MGDH29418	-0.804	-0.659	NO DATA	NO DATA	NO DATA	-0.28	-0.111	-0.287	0.047
MGDH43653	-0.946	-0.913	NO DATA	NO DATA	NO DATA	0.086	0.716	0.603	0.476
MGCX246125	-0.046	0.665	NO DATA	NO DATA	NO DATA	-0.382	-0.218	-0.029	-0.249
MGDH28321	0.633	0.672	NO DATA	NO DATA	NO DATA	0.097	0.291	0.091	0.187
MGDH25068	0.401	-0.037	NO DATA	NO DATA	NO DATA	-0.214	0.081	0.354	-0.463
MGDH8594	-0.426	1.859	NO DATA	NO DATA	NO DATA	-0.12	-0.124	0.29	-0.204
MGDH6522	-2.705	-0.891	NO DATA	NO DATA	NO DATA	0.402	-0.258	-0.021	0.291
MGDH4581	-0.488	-0.366	NO DATA	NO DATA	NO DATA	-0.509	-0.171	0.597	-0.995
MGD40I813	-0.114	-0.233	NO DATA	NO DATA	NO DATA	-1.013	-2.016	-0.386	-0.182
MGDH6519	-1.062	0.897	NO DATA	NO DATA	NO DATA	0.173	-0.052	0.228	0.114
MGD07H913	1.442	0.987	NO DATA	NO DATA	NO DATA	0.336	-0.207	-0.221	0.298
MGDH5377	-1.448	-0.096	NO DATA	NO DATA	NO DATA	0.18	0.502	0.76	0.217
MGDH6520	0.017	-0.099	NO DATA	NO DATA	NO DATA	-0.256	0.209	-0.215	0.01
MGDH20166	0.747	1.516	NO DATA	NO DATA	NO DATA	0.122	0.241	-0.038	0.446
MGDH8956	0.382	0.432	NO DATA	NO DATA	NO DATA	0.037	-0.031	-0.101	0.091
MGBOHHX71219	1.658	1.583	NO DATA	NO DATA	NO DATA	0.095	0.015	0.163	-0.13
MGDH5290	-0.843	-0.93	NO DATA	NO DATA	NO DATA	0.204	-0.633	-0.842	0.246
MGD05D416	-1.837	-0.759	NO DATA	NO DATA	NO DATA	-0.219	-0.139	-0.304	-0.167
MGDH7561	-0.147	0.207	NO DATA	NO DATA	NO DATA	0.53	0.21	-0.076	-0.145
MGBQNHX627857	0.766	1.025	NO DATA	NO DATA	NO DATA	-0.151	-0.1	-0.433	0.113
MGDH42867	-0.502	0.104	NO DATA	NO DATA	NO DATA	0.121	-0.541	-0.057	0.246
MGDH22735	-0.332	-0.581	NO DATA	NO DATA	NO DATA	-0.262	-3.562	-2.047	-4.722
MGDH22193	0.899	0.576	NO DATA	NO DATA	NO DATA	-0.367	0.121	0.227	-0.293
MGD02C817	-0.44	-0.327	NO DATA	NO DATA	NO DATA	-0.065	-0.425	-0.442	0.616
MGDH1147	0.005	-0.829	NO DATA	NO DATA	NO DATA	0.045	0.006	-0.158	0.121
MGDH6506	-0.124	0.314	NO DATA	NO DATA	NO DATA	0.044	-0.326	0.007	0.335
MGDH1064	0.54	1.103	NO DATA	NO DATA	NO DATA	0.018	-0.062	-0.324	0.18
MGDH1151	-1.558	-1.634	NO DATA	NO DATA	NO DATA	-0.46	-0.229	0.071	0.497
MGDH1158	-0.194	-0.527	NO DATA	NO DATA	NO DATA	0.241	-0.169	-0.066	-0.167
MGDH9343	-0.66	-0.111	NO DATA	NO DATA	NO DATA	-0.083	-0.012	-0.01	0.187
MGDH6388	0.431	-0.525	NO DATA	NO DATA	NO DATA	0.418	0.881	1.09	0.454
MGDH28877	-0.37	-1.123	NO DATA	NO DATA	NO DATA	-0.282	-1.07	-0.362	-0.567
MGDH4808	-0.219	1.011	NO DATA	NO DATA	NO DATA	0.155	-0.072	0.173	0.069
MGDH6736	0.181	0.589	NO DATA	NO DATA	NO DATA	-0.103	-0.651	-0.758	-0.485
MGDH9801	-0.317	-0.427	NO DATA	NO DATA	NO DATA	-0.342	0.276	0.593	-0.042
MGCUBHX73860	-0.864	-0.016	NO DATA	NO DATA	NO DATA	0.02	-0.255	-0.303	0.076
MGDH1298	0.346	0.816	NO DATA	NO DATA	NO DATA	0.284	0.787	-0.139	0.387
MGDH8912	0.408	0.148	NO DATA	NO DATA	NO DATA	0.055	-0.247	0.478	-1.372
MGDH43077	-0.377	0.307	NO DATA	NO DATA	NO DATA	0.786	-0.043	0.338	0.616
MGDH5358	-0.153	-0.02	NO DATA	NO DATA	NO DATA	0.258	0.319	-0.121	0.165
MGDH24454	1.191	1.186	NO DATA	NO DATA	NO DATA	0.225	-0.13	-0.001	0.306
MGDH26701	1.046	1.184	NO DATA	NO DATA	NO DATA	-5	-0.573	-3.483	-2.135
MGDH3954	0.506	0.632	NO DATA	NO DATA	NO DATA	0.096	0.152	0.026	0.01
MGD09C711	0.284	1.885	NO DATA	NO DATA	NO DATA	0.323	0.538	0.069	-0.397
MGDH22245	-0.052	-0.125	NO DATA	NO DATA	NO DATA	0.104	-0.355	-0.332	-0.308
MGDH20816	0.508	0.486	NO DATA	NO DATA	NO DATA	-0.007	-0.365	-0.158	-0.101
MGD40G913	0.212	0.043	NO DATA	NO DATA	NO DATA	0.088	1.215	-0.387	-1.062
MGD38C812	0.171	1.301	NO DATA	NO DATA	NO DATA	-1.314	3.022	1.678	-1.019
MGD45F2212	-0.374	-0.396	NO DATA	NO DATA	NO DATA	0.341	0.354	0.878	0.099
MGDH23352	-0.363	-0.149	NO DATA	NO DATA	NO DATA	0.046	-0.021	-0.055	0.076
MGDH7X28	-0.689	-0.415	NO DATA	NO DATA	NO DATA	0.566	0.25	-0.084	0.268
MGDH9291	-0.472	-1.18	NO DATA	NO DATA	NO DATA	0.953	0.244	1.023	-0.131
MGDH6088	-0.395	-0.757	NO DATA	NO DATA	NO DATA	0.079	0.133	-0.112	0.439
MGD27B414	-1.597	1.092	NO DATA	NO DATA	NO DATA	0.539	0.24	0.228	-0.064
MGDH8599	0.576	0.8	NO DATA	NO DATA	NO DATA	-0.016	-0.15	0.043	0.003
MGDH8934	-0.604	-0.854	NO DATA	NO DATA	NO DATA	0.098	0.884	0	-0.264
MGDH2092	-0.079	0.528	NO DATA	NO DATA	NO DATA	-0.279	2.02	1.53	0.047
MGD02B316	2.626	2.638	NO DATA	NO DATA	NO DATA	-0.239	-0.2	0.723	-0.145
MGDBGHX626868	-0.302	0.178	NO DATA	NO DATA	NO DATA	-0.295	-2.105	7.44	-0.174
MGDH8197	-0.182	-0.824	NO DATA	NO DATA	NO DATA	0.4	0.459	1.465	1.348
MGDH1520	0.105	0.136	NO DATA	NO DATA	NO DATA	-0.53	-0.397	0.979	-0.396
MGDH9354	-0.231	-0.499	NO DATA	NO DATA	NO DATA	0.54	0.26	-0.093	0.261
MGCUBHX76328	1.127	0.811	NO DATA	NO DATA	NO DATA	-0.336	-0.148	-1.175	-0.633
MGDH24888	1.763	0.42	NO DATA	NO DATA	NO DATA	0.378	0.319	0.137	0.187
MGD29C315	-0.457	-0.875	NO DATA	NO DATA	NO DATA	-0.092	1.143	-0.141	0.808
MGD49I312	-1.498	-1.175	NO DATA	NO DATA	NO DATA	-0.66	0.409	-0.32	-0.374
MGDH42217	NO DATA	NO DATA	NO DATA	0.147	-0.467	1.392	5.95	2.359	4.797
MGD27B417	-0.277	1.051	NO DATA	NO DATA	NO DATA	-0.272	-0.337	-0.554	-0.064
MGDH28448	0.428	0.707	NO DATA	NO DATA	NO DATA	-0.795	-0.583	-0.574	0.091
MGDH5783	0.869	-0.354	NO DATA	NO DATA	NO DATA	-1.367	-0.215	-1.486	-0.425
MGDH25X22	-0.4	-0.413	NO DATA	NO DATA	NO DATA	-0.325	-0.349	0.161	-0.005
MGDH4726	1.787	0.051	NO DATA	NO DATA	NO DATA	0.223	0.747	0.513	-0.108
MGCUBHX78998	NO DATA	NO DATA	NO DATA	-0.039	-0.052	0.719	-0.315	0.32	-0.012
MGC041413	-0.264	0.237	NO DATA	NO DATA	NO DATA	-0.23	0.102	0.751	-0.182
MGDH9081	-2.218	1.691	NO DATA	NO DATA	NO DATA	0.249	0.143	0.118	0.313
MGDH9144	-0.158	-0.462	NO DATA	NO DATA	NO DATA	2.188	0.786	-2.602	4.526
MGD67D2018	0.563	1.495	NO DATA	NO DATA	NO DATA	0.105	-0.031	0	0.187
MGDH8330	-0.173	-0.898	NO DATA	NO DATA	NO DATA	-0.005	-0.011	-0.193	0.283
MGD40C613	0.088	-0.455	NO DATA	NO DATA	NO DATA	-0.418	-0.513	-0.545	-0.433
MGDH6895	-1.035	-0.001	NO DATA	NO DATA	NO DATA	-0.389	0.348	1.489	0.594
MGDH4682	0.079	0.539	NO DATA	NO DATA	NO DATA	-0.068	0.249	0.016	-0.057
MGDH29537	2.624	2.928	NO DATA	NO DATA	NO DATA	0.181	0.651	0.541	0.254
MGDH2465	-0.179	-0.398	NO DATA	NO DATA	NO DATA	1.007	0.44	0.023	-0.485
MGDH26813	-0.317	0.879	NO DATA	NO DATA	NO DATA	1.662	-0.21	1.362	-1.549
MGDH7938	-0.004	-0.174	NO DATA	NO DATA	NO DATA	-0.392	-0.387	-0.675	-0.744
MGDH43670	0.201	-0.205	NO DATA	NO DATA	NO DATA	-0.116	-0.07	-0.368	0.136
MGDH44242	-0.465	1.658	NO DATA	NO DATA	NO DATA	0.299	0.579	0.161	0.579
MGDH1998	0.225	0.176	NO DATA	NO DATA	NO DATA	-0.545	-0.181	-0.26	-0.241
MGDH43642	-0.234	0.303	NO DATA	NO DATA	NO DATA	-0.602	-0.189	-1.314	-1.113
MGDH1999	0.456	0.209	NO DATA	NO DATA	NO DATA	0.001	0.581	0.54	0.054
MGDH9901	-0.051	-1.445	NO DATA	NO DATA	NO DATA	0.598	-0.122	0.209	0.786
MGDH26223	NO DATA	NO DATA	NO DATA	NO DATA	NO DATA	-0.109	-0.043	-0.801	0.224
MGDH4653	-1.426	1.245	NO DATA	NO DATA	NO DATA	0.189	-0.268	0.043	0.778
MGDH4912	-1.327	0.571	NO DATA	NO DATA	NO DATA	0.198	-0.112	-0.591	0.269
MGDH6906	0.77	0.804	NO DATA	NO DATA	NO DATA	0.088	-0.138	-0.248	-0.019
MGDH22488	-0.983	-0.742	NO DATA	NO DATA	NO DATA	-0.169	-0.393	-0.203	0.32
MGD58F918	0.559	0.987	NO DATA	NO DATA	NO DATA	1.276	-2.013	2.179	-1.291
MGDH28626	0.395	0.737	NO DATA	NO DATA	NO DATA	0.267	0.105	-0.184	0.062
MGDH7361	-0.258	2.025	NO DATA	NO DATA	NO DATA	-0.222	-0.426	-0.077	0.047
MGDH6217	0.913	1.529	NO DATA	NO DATA	NO DATA	-0.171	0.198	0.878	-0.64
MGDH9559	1.362	-0.223	NO DATA	NO DATA	NO DATA	0.165	-0.314	-0.304	-0.056
MGDH43869	0.217	0.604	NO DATA	NO DATA	NO DATA	-0.56	-0.502	-1.021	-2.141
MGDH4696	-0.103	0.039	NO DATA	NO DATA	NO DATA	-0.079	-0.478	-0.346	0.113
MGDH1965	-0.079	1.295	NO DATA	NO DATA	NO DATA	0.127	0.372	0.215	-0.131
MGDH26284	0.452	0.732	NO DATA	NO DATA	NO DATA	-0.529	-0.319	-0.179	-0.64
MGDH93X2	NO DATA	NO DATA	NO DATA	NO DATA	NO DATA	1.72	-1.655	0.183	0.528
MGCUBHX627520	0.276	0.279	NO DATA	NO DATA	NO DATA	2.318	2.524	0.525	3.07
MGDH5355	-0.59	-0.856	NO DATA	NO DATA	NO DATA	0.332	-0.432	-0.872	-1.884
MGDH20906	1.216	1.746	NO DATA	NO DATA	NO DATA	0.25	-0.032	0.118	-0.086
MGDH40498	-0.197	-0.135	NO DATA	NO DATA	NO DATA	-1.112	-1.085	-1.332	-1.203
MGCUBHX8476	-0.114	0.246	NO DATA	NO DATA	NO DATA	-0.221	-0.25	-0.224	-0.589
MGDH6297	0.295	1.725	NO DATA	NO DATA	NO DATA	-1.85	-1.616	-1.996	-1.49
MGDH9430	0.79	1.335	NO DATA	NO DATA	NO DATA	0.155	-0.111	-0.159	-0.012
MGDH24740	1.042	-0.371	NO DATA	NO DATA	NO DATA	-0.394	-0.34	-0.648	0.254
MGDH9495	0.254	0.796	NO DATA	NO DATA	NO DATA	-0.478	0.247	0.833	0.025
MGDH43746	-1.212	-1.841	NO DATA	NO DATA	NO DATA	-0.211	0.182	-0.663	-0.034
MGDH5703	0.546	0.548	NO DATA	NO DATA	NO DATA	-0.042	-0.571	-0.444	-0.042
MGD08I714	0.02	-0.165	NO DATA	NO DATA	NO DATA	-0.6	-0.126	-0.236	-0.936
MGDH20314	-0.039	-0.621	NO DATA	NO DATA	NO DATA	-1.562	-1.063	0.86	0.402
MGDH8461	0.917	1.083	NO DATA	NO DATA	NO DATA	-0.049	0.007	-0.369	-0.042
MGDH44234	-0.859	0.698	NO DATA	NO DATA	NO DATA	0.044	0.064	-0.297	0.269
MGDH8333	0.443	-0.022	NO DATA	NO DATA	NO DATA	0.028	-0.188	0.035	0.246
MGCUBHX74046	0.097	1.319	NO DATA	NO DATA	NO DATA	-0.031	-0.353	-0.138	-0.138
MGDH44293	-0.209	-0.76	NO DATA	NO DATA	NO DATA	-0.221	-0.317	-0.37	0.232
MGDH25812	-0.109	-0.894	NO DATA	NO DATA	NO DATA	-0.023	0.3	-0.35	0.365
MGDH9554	0.121	0.926	NO DATA	NO DATA	NO DATA	-0.169	-0.297	-0.039	-0.219
MGDH4717	-1.563	-1.02	NO DATA	NO DATA	NO DATA	-0.076	0.151	0.604	0.261
MGDH26206	-0.176	-0.868	NO DATA	NO DATA	NO DATA	-0.084	-0.014	-0.232	-0.034
MGDH20370	0.36	0.343	NO DATA	NO DATA	NO DATA	1.366	1.693	-0.058	0.528
MGDH6037	0.315	0.242	NO DATA	NO DATA	NO DATA	-0.264	-0.102	-0.26	-0.034
MGDH6X3	0.023	0.333	NO DATA	NO DATA	NO DATA	0.911	0.282	1.253	0.52
MGDH1397	-0.084	1.388	NO DATA	NO DATA	NO DATA	-0.169	-0.57	-0.462	-0.13
MGCUBHX75102	NO DATA	NO DATA	NO DATA	-0.092	0.655	0.215	0.289	0.292	0.165
MGD35B415	0.943	0.177	NO DATA	NO DATA	NO DATA	0.471	1.011	0.651	0.231
MGDH44269	-0.77	1.815	NO DATA	NO DATA	NO DATA	0.198	0.142	0.485	-0.093
MGDH7831	0.181	0.087	NO DATA	NO DATA	NO DATA	0.008	0.179	0.501	-0.766
MGD07C919	-0.387	-0.751	NO DATA	NO DATA	NO DATA	-1.23	-2.351	9.57	3.079
MGDH28382	0.91	0.904	NO DATA	NO DATA	NO DATA	-0.034	0.101	-0.234	-0.456
MGDH8435	-0.648	0.615	NO DATA	NO DATA	NO DATA	1.129	3.236	-0.037	0.062
MGDH24475	0.118	-0.235	NO DATA	NO DATA	NO DATA	-2.195	-1.563	-2.157	0.137
MGDH1319	-0.018	1.931	NO DATA	NO DATA	NO DATA	0.092	0.03	-0.162	-0.005
MGD63C115	-0.044	-0.072	NO DATA	NO DATA	NO DATA	0.172	-0.083	0.181	0.646
MGDH8323	0.003	0.063	NO DATA	NO DATA	NO DATA	0.208	-0.6	0.919	0.497
MGDH44207	0.054	0.184	NO DATA	NO DATA	NO DATA	-0.078	-0.242	0.39	-0.685
MGDH42721	-0.447	-0.916	NO DATA	NO DATA	NO DATA	0.02	-0.177	-0.285	0.054
MGDH4737	0.022	-0.354	NO DATA	NO DATA	NO DATA	-0.195	-0.131	-0.36	-0.241
MGDH9509	-0.062	0.044	NO DATA	NO DATA	NO DATA	-0.111	-0.387	0.033	0.18
MGDH8475	0.296	0.132	NO DATA	NO DATA	NO DATA	-0.032	-0.13	-0.076	-0.308
MGD29B412	-0.322	0.991	NO DATA	NO DATA	NO DATA	-0.005	0.047	-0.166	0.128
MGDH43786	0.17	-0.595	NO DATA	NO DATA	NO DATA	0.086	-0.025	0.034	-0.241
MGDH24739	-0.018	0.222	NO DATA	NO DATA	NO DATA	-0.152	-0.062	-0.093	-0.064
MGDH4065	0.042	-0.635	NO DATA	NO DATA	NO DATA	0.248	0.005	0.402	0.195
MGDH23031	0.498	-0.418	NO DATA	NO DATA	NO DATA	-0.792	-0.355	-0.893	-0.463
MGD45C813	-1.587	0.69	NO DATA	NO DATA	NO DATA	0.111	-0.133	-1.005	0.454
MGDH9596	-0.208	0.127	NO DATA	NO DATA	NO DATA	1.41	1.398	0.513	0.047
MGDH5824	-0.358	-0.521	NO DATA	NO DATA	NO DATA	0.045	0.036	-0.488	0.483
MGDH8421	0.389	-0.056	NO DATA	NO DATA	NO DATA	0.062	-0.081	-0.176	0.15
MGD40B614	0.39	1.339	NO DATA	NO DATA	NO DATA	-0.061	0.119	0.335	-0.345
MGDH9445	-0.626	1.564	NO DATA	NO DATA	NO DATA	0.02	-0.109	-0.239	0.077
MGD45F2012	1.159	0.943	NO DATA	NO DATA	NO DATA	-0.127	0.21	0.044	0.151
MGD25C119	-1.668	-0.25	NO DATA	NO DATA	NO DATA	-0.433	-0.462	-0.259	-0.308
MGDH44240	-0.048	0.155	NO DATA	NO DATA	NO DATA	-0.23	-0.356	-0.26	-0.3
MGDH8449	-0.885	-0.212	NO DATA	NO DATA	NO DATA	0.404	0.787	-0.019	0.276
MGCX24514	0.112	-0.784	NO DATA	NO DATA	NO DATA	0.416	1.104	0.435	0.01
MGDH436X2	0.412	1.324	NO DATA	NO DATA	NO DATA	0.199	-0.062	-0.213	0.143
MGDH8151	-0.079	0.246	NO DATA	NO DATA	NO DATA	0.196	-0.144	0.336	0.076
MGDH20351	-1.248	-0.254	NO DATA	NO DATA	NO DATA	-0.152	-0.569	-0.204	-0.175
MGBQNHX77211	0.418	0.198	NO DATA	NO DATA	NO DATA	0.259	0.32	0.174	0.091
MGDH9442	-0.189	-1.196	NO DATA	NO DATA	NO DATA	0.604	0.263	-0.283	-0.226
MGDH26818	0.06	-0.611	NO DATA	NO DATA	NO DATA	0.096	0.133	-0.075	0.017
MGDH8365	0.074	-0.679	NO DATA	NO DATA	NO DATA	0.649	-0.124	-0.702	0.668
MGDH1330	0.1	-0.029	NO DATA	NO DATA	NO DATA	-0.407	-0.373	-0.47	-0.086
MGDH1945	-0.305	0.296	NO DATA	NO DATA	NO DATA	-0.128	-0.552	-0.297	-0.175
MGDH43843	-0.302	0.993	NO DATA	NO DATA	NO DATA	0.315	0.648	0.263	0.764
MGDH28443	-0.141	-0.057	NO DATA	NO DATA	NO DATA	0.273	0.784	0.272	-0.308
MGDH42146	-0.066	-0.86	NO DATA	NO DATA	NO DATA	-0.119	0.775	0.015	0.764
MGDH9581	-2.429	1.332	NO DATA	NO DATA	NO DATA	0.726	1.283	1.284	0.254
MGDH9413	-0.622	-0.721	NO DATA	NO DATA	NO DATA	-0.036	0.225	0.362	0.838
MGD43F913	-0.144	-0.838	NO DATA	NO DATA	NO DATA	1.26	-0.812	-1.523	0.277
MGDH5114	-0.282	-0.925	NO DATA	NO DATA	NO DATA	0.48	0.133	-0.25	0.003
MGD26I2218	0.588	0.076	NO DATA	NO DATA	NO DATA	0.132	0.397	0.194	-0.61
MGDH24951	0.578	0.424	NO DATA	NO DATA	NO DATA	0.147	0.201	0.063	0.35
MGDH8109	-0.595	-0.533	NO DATA	NO DATA	NO DATA	0.011	-0.207	-0.322	0.054
MGDH8442	-0.449	0.817	NO DATA	NO DATA	NO DATA	-1.233	-0.099	-0.348	0.142
MGCUBHX75241	NO DATA	NO DATA	0.27	NO DATA	NO DATA	0.149	0.077	-0.037	0.091
MGCUBHX630931	NO DATA	NO DATA	-0.087	NO DATA	NO DATA	0.187	-0.476	1.264	0.143
MGDH7287	NO DATA	NO DATA	0.28	NO DATA	NO DATA	0.121	-0.033	-0.103	-0.226
MGDH8371	NO DATA	NO DATA	-0.476	NO DATA	NO DATA	0.447	0.669	0.294	0.498
MGCUBHX632634	NO DATA	NO DATA	-0.24	NO DATA	NO DATA	0.152	0.205	0.922	2.116
MGHX5233037	NO DATA	NO DATA	-0.594	NO DATA	NO DATA	-4.591	-5	-4.828	-2.138
MGCUBHX620376	NO DATA	NO DATA	-2.736	NO DATA	NO DATA	-0.334	-0.597	0.693	-0.965
MGCUBHX623966	NO DATA	NO DATA	0.096	NO DATA	NO DATA	0.165	-0.295	0.257	0.342
MGDH3711	NO DATA	NO DATA	0.07	NO DATA	NO DATA	-0.452	-0.991	-0.959	-0.123
MGCUBHX75247	NO DATA	NO DATA	0.385	NO DATA	NO DATA	0.02	-0.334	-0.267	-0.064
MGDH5132	NO DATA	NO DATA	0.1	NO DATA	NO DATA	0.291	0.434	0.117	0.025
MGDH28929	NO DATA	NO DATA	0.152	NO DATA	NO DATA	0.582	-0.385	-0.011	0.217
MGCUBHX79491	NO DATA	NO DATA	-1.294	NO DATA	NO DATA	0.746	2.604	-0.12	-2.257
MGBOHHX626466	NO DATA	NO DATA	0.607	NO DATA	NO DATA	-0.317	-0.526	0.454	0.054
MGCUBHX621793	NO DATA	NO DATA	0.423	NO DATA	NO DATA	0.196	-0.075	-0.316	0.41
MGCUBHX74159	NO DATA	NO DATA	-0.048	NO DATA	NO DATA	-0.418	-0.468	-1.116	-1.328
MGHX5229139	NO DATA	NO DATA	-0.936	NO DATA	NO DATA	0.428	0.318	0.365	-0.138
MGCUBHX623091	NO DATA	NO DATA	0.343	NO DATA	NO DATA	0.046	-0.089	-0.165	-0.02
MGDH27839	NO DATA	NO DATA	0.517	NO DATA	NO DATA	-0.169	-0.033	-0.121	0.446
MGHX5239635	NO DATA	NO DATA	-0.71	NO DATA	NO DATA	-0.067	3.269	3.278	-0.957
MGDH4039	NO DATA	NO DATA	-0.142	NO DATA	NO DATA	0.445	0.327	0.126	0.15
MGBQNHX75024	NO DATA	NO DATA	0.198	NO DATA	NO DATA	0.181	-0.286	0.321	0.003
MGDH5124	NO DATA	NO DATA	0.268	NO DATA	NO DATA	-0.126	0.142	0.155	-0.101
MGHX5299144	NO DATA	NO DATA	-0.064	NO DATA	NO DATA	-0.231	0.529	1.007	0.882
MGCUBHX74626	NO DATA	NO DATA	0.23	NO DATA	NO DATA	1.202	1.192	-0.566	0.801
MGCUBHX77867	NO DATA	NO DATA	-0.131	NO DATA	NO DATA	1.6	1.291	1.727	0.89
MGBOHHX622528	NO DATA	NO DATA	-0.042	NO DATA	NO DATA	1.253	0.109	0.721	-0.884
MGCUBHX626907	NO DATA	NO DATA	-0.076	NO DATA	NO DATA	0.803	2.941	1.108	1.119
MGD01H2311	NO DATA	NO DATA	-0.329	NO DATA	NO DATA	0.824	2.048	1.638	0.107
MGCUBHX8661	NO DATA	NO DATA	-0.034	NO DATA	NO DATA	0.528	0.538	0.013	-0.086
MGCUBHX623646	NO DATA	NO DATA	-1.855	NO DATA	NO DATA	-0.482	0.818	0.902	-0.027
MGCUBHX77868	NO DATA	NO DATA	0.147	NO DATA	NO DATA	0.01	0.717	-0.362	-0.174
MGDH28430	NO DATA	NO DATA	-0.103	NO DATA	NO DATA	0.309	0.026	0.21	0.025
MGCUBHX626467	NO DATA	NO DATA	0.272	NO DATA	NO DATA	-0.596	-0.082	1.828	-0.286
MGBQNHX72242	NO DATA	NO DATA	0.156	NO DATA	NO DATA	-0.067	0.054	-0.453	0.21
MGCUBHX624731	NO DATA	NO DATA	-1.405	NO DATA	NO DATA	0.113	-0.199	0.255	-0.374
MGCUBHX623099	NO DATA	NO DATA	0.359	NO DATA	NO DATA	0.054	-0.012	-0.23	-0.027
MGBQNHX76089	NO DATA	NO DATA	0.179	NO DATA	NO DATA	0.239	0.618	0.502	0.564
MGCUBHX629299	NO DATA	NO DATA	-1.316	NO DATA	NO DATA	-0.178	0.112	-0.022	0.52
MGCUBHX632665	NO DATA	NO DATA	-0.033	NO DATA	NO DATA	-0.136	-0.338	0.07	-0.035
MGHX5222331	NO DATA	NO DATA	0.015	NO DATA	NO DATA	-0.05	-0.406	-0.564	-0.012
MGCUBHX629624	NO DATA	NO DATA	-1.927	NO DATA	NO DATA	-0.634	-0.235	1.546	-1.017
MGDH4X23	NO DATA	NO DATA	1.097	NO DATA	NO DATA	0.005	0.544	-0.485	-0.316
MGDH23129	NO DATA	NO DATA	-0.415	NO DATA	NO DATA	0.079	1.402	0.762	0.823
MGCUBHX77439	NO DATA	NO DATA	0.359	NO DATA	NO DATA	-0.297	-0.287	-0.167	-0.086
MGCUBHX73546	NO DATA	NO DATA	0.088	NO DATA	NO DATA	-0.442	-0.384	-0.13	-0.419
MGDH2347	NO DATA	NO DATA	-0.111	NO DATA	NO DATA	0.352	0.26	-0.011	0.579
MGDH43330	NO DATA	NO DATA	0.182	NO DATA	NO DATA	0.148	0.144	-0.148	-0.071
MGDH42706	NO DATA	NO DATA	-2.096	NO DATA	NO DATA	2.21	-1.401	-0.586	-0.299
MGCUBHX622893	NO DATA	NO DATA	-0.075	NO DATA	NO DATA	-0.559	-0.403	-1.332	-1.786
MGCUBHX625863	NO DATA	NO DATA	-1.044	NO DATA	NO DATA	1.186	1.137	0.67	2.766
MGDH6198	NO DATA	NO DATA	-1.482	NO DATA	NO DATA	-0.144	-0.425	-0.131	-0.212
MGHX5250106	NO DATA	NO DATA	-1.126	NO DATA	NO DATA	-0.292	-0.555	0.133	0.239
MGCUBHX630466	NO DATA	NO DATA	0.235	NO DATA	NO DATA	-0.152	0.074	-0.783	-0.079
MGCUBHX632303	NO DATA	NO DATA	-0.257	NO DATA	NO DATA	0.342	-0.259	-0.288	-0.197
MGBOHHX78920	NO DATA	NO DATA	-0.559	NO DATA	NO DATA	0.249	0.015	0.228	0.077
MGCUBHX72933	NO DATA	NO DATA	-0.362	NO DATA	NO DATA	0.911	1.103	-0.742	-0.529
MGCUBHX629281	NO DATA	NO DATA	0.043	NO DATA	NO DATA	-0.211	-0.158	-0.543	0.084
MGDH1985	NO DATA	NO DATA	0.218	NO DATA	NO DATA	0.011	-0.139	-0.093	0.254
MGDH7304	NO DATA	NO DATA	0.071	NO DATA	NO DATA	0.152	1.004	1.482	0.75
MGCUBHX632650	NO DATA	NO DATA	0.062	NO DATA	NO DATA	-0.194	-0.266	-0.323	-0.219
MGBOHHX628664	NO DATA	NO DATA	0.127	NO DATA	NO DATA	-0.28	-0.434	0.154	-0.086
MGCUBHX623097	NO DATA	NO DATA	0.242	NO DATA	NO DATA	-0.237	-0.257	-0.185	-0.3
MGD06E2213	NO DATA	NO DATA	0.163	NO DATA	NO DATA	0.341	0.413	0.244	0.564
MGCUBHX630816	NO DATA	NO DATA	0.054	NO DATA	NO DATA	-0.468	2.308	0.351	0.176
MGBZ485510	NO DATA	NO DATA	0.072	NO DATA	NO DATA	-0.083	-0.159	-0.249	0.032
MGDH1987	NO DATA	NO DATA	0.437	NO DATA	NO DATA	0.174	0.096	-0.157	0.343
MGBOHHX75675	NO DATA	NO DATA	-0.379	NO DATA	NO DATA	-0.826	0.607	-0.674	0.063
MGCUBHX75210	NO DATA	NO DATA	0.384	NO DATA	NO DATA	-0.366	-0.385	0.448	-0.36
MGCUBHX624163	NO DATA	NO DATA	-0.144	NO DATA	NO DATA	0.619	0.379	0.699	-0.507
MGBQNHX79595	NO DATA	NO DATA	0.253	NO DATA	NO DATA	-0.023	-0.032	-0.479	0.195
MGEBSHX640131	NO DATA	NO DATA	0.165	NO DATA	NO DATA	-0.368	-0.252	-1.19	-0.817
MGCUBHX630421	NO DATA	NO DATA	0.28	NO DATA	NO DATA	0.242	0.155	-0.138	0.158
MGCUBHX75211	NO DATA	NO DATA	-0.024	NO DATA	NO DATA	-1.188	0.275	0.096	-0.042
MGDH9694	NO DATA	NO DATA	-0.069	NO DATA	NO DATA	-0.117	-0.315	-0.359	-0.108
MGCUBHX74118	NO DATA	NO DATA	0.347	NO DATA	NO DATA	-0.283	-0.203	-0.263	-0.581
MGDBGHX630090	NO DATA	NO DATA	-0.053	NO DATA	NO DATA	0.214	-0.484	-0.454	0.283
MGHX5255922	NO DATA	NO DATA	-3.956	NO DATA	NO DATA	0.984	0.065	-2.411	-0.447
MGDH9692	NO DATA	NO DATA	0.199	NO DATA	NO DATA	-0.428	-0.301	0.611	-0.005
MGBOHHX625126	NO DATA	NO DATA	-0.615	NO DATA	NO DATA	0.336	2.533	1.36	2.094
MGCUBHX623929	NO DATA	NO DATA	-0.12	NO DATA	NO DATA	0.122	0.144	0.22	0.638
MGCUBHX629236	NO DATA	NO DATA	-0.674	NO DATA	NO DATA	-0.575	-0.518	-0.845	2.25
MGBOHHX71648	NO DATA	NO DATA	-0.131	NO DATA	NO DATA	0.087	-0.326	0.403	-0.049
MGBOHHX634012	NO DATA	NO DATA	-0.785	NO DATA	NO DATA	-0.733	-0.298	-0.021	-0.433
MGBOHHX628619	NO DATA	NO DATA	0.237	NO DATA	NO DATA	0.087	-0.111	-0.177	-0.16
MGCUBHX620679	NO DATA	NO DATA	0.239	NO DATA	NO DATA	-0.041	-0.248	-0.462	0.18
MGCUBHX78978	NO DATA	NO DATA	-0.879	NO DATA	NO DATA	-0.537	-0.6	-0.857	-0.493
MGCUBHX620674	NO DATA	NO DATA	0.326	NO DATA	NO DATA	0.471	0.053	-0.196	0.815
MGCUBHX621539	NO DATA	NO DATA	0.276	NO DATA	NO DATA	-0.99	0.218	0.236	-0.042
MGCUBHX630427	NO DATA	NO DATA	0.215	NO DATA	NO DATA	-0.397	0.104	1.462	-1.209
MGCUBHX624164	NO DATA	NO DATA	0.363	NO DATA	NO DATA	-0.136	-0.083	0.494	0.003
MGDH28915	NO DATA	NO DATA	0.093	NO DATA	NO DATA	0.438	1.233	0.789	-0.418
MGCUBHX620673	NO DATA	NO DATA	0.483	NO DATA	NO DATA	-0.399	-0.15	-0.121	-0.027
MGCUBHX75218	NO DATA	NO DATA	0.317	NO DATA	NO DATA	-0.22	-0.286	-0.001	0.15
MGCUBHX71235	NO DATA	NO DATA	-4.337	NO DATA	NO DATA	0.687	-1.263	3.867	1.379
MGCUBHX71382	NO DATA	NO DATA	-0.798	NO DATA	NO DATA	0.612	-0.42	-0.237	-0.463
MGDH8582	NO DATA	NO DATA	0.118	NO DATA	NO DATA	0.043	-0.005	-0.61	0.165
MGBOHHX71242	NO DATA	NO DATA	0.235	NO DATA	NO DATA	-0.7	-0.027	-0.151	-0.278
MGCUBHX627578	NO DATA	NO DATA	0.225	NO DATA	NO DATA	-0.318	-0.264	0.775	-0.855
MGHX5233618	NO DATA	NO DATA	0.378	NO DATA	NO DATA	-0.607	-0.788	-0.519	-0.463
MGCUBHX621739	NO DATA	NO DATA	0.35	NO DATA	NO DATA	0.326	-0.228	0.541	-0.027
MGCUBHX620642	NO DATA	NO DATA	0.266	NO DATA	NO DATA	-0.211	-0.295	-0.295	-0.138
MGCUBHX71232	NO DATA	NO DATA	-0.146	NO DATA	NO DATA	-0.017	-0.084	0.254	0.254
MGDH20488	NO DATA	NO DATA	0.269	NO DATA	NO DATA	0.079	-0.023	-0.038	0.129
MGBQNHX620949	NO DATA	NO DATA	0.182	NO DATA	NO DATA	0.981	0.841	1.089	0.624
MGCUBHX972	NO DATA	NO DATA	0.337	NO DATA	NO DATA	-0.719	-0.42	-0.209	-0.197
MGCUBHX628113	NO DATA	NO DATA	0.009	NO DATA	NO DATA	-0.369	-0.876	-0.418	-0.463
MGCUBHX623909	NO DATA	NO DATA	0.342	NO DATA	NO DATA	-0.074	-0.08	-0.405	0.091
MGDH8980	NO DATA	NO DATA	0.071	NO DATA	NO DATA	-0.194	-0.345	-0.194	0.039
MGBOHHX79732	NO DATA	NO DATA	0.307	NO DATA	NO DATA	-0.002	-0.252	0.16	0.727
MGCUBHX78983	NO DATA	NO DATA	0.209	NO DATA	NO DATA	-0.194	-0.081	-0.056	0.032
MGHX5222771	NO DATA	NO DATA	-1.184	NO DATA	NO DATA	0.117	0.731	0.003	-0.796
MGDBGHX77592	NO DATA	NO DATA	0.259	NO DATA	NO DATA	-0.248	0.041	0.115	-0.515
MGDH8392	NO DATA	NO DATA	-0.165	NO DATA	NO DATA	-0.281	-0.093	-0.325	-0.079
MGCUBHX627573	NO DATA	NO DATA	0.313	NO DATA	NO DATA	-0.42	-0.448	0.602	-0.145
MGD67H312	NO DATA	NO DATA	0.176	NO DATA	NO DATA	0.417	0.763	-0.529	0.165
MGCUBHX628517	NO DATA	NO DATA	1.633	NO DATA	NO DATA	-0.095	-0.067	-0.005	0.084
MGDH9678	NO DATA	NO DATA	0.054	NO DATA	NO DATA	0.275	-0.112	-0.26	0.062
MGCUBHX75730	NO DATA	NO DATA	0.349	NO DATA	NO DATA	-0.151	-0.119	-0.166	-0.005
MGDH20319	NO DATA	NO DATA	-1.367	NO DATA	NO DATA	2.479	7.65	1.983	2.734
MGCUBHX623919	NO DATA	NO DATA	-0.289	NO DATA	NO DATA	0.009	-0.132	-0.085	0.032
MGCUBHX75237	NO DATA	NO DATA	0.165	NO DATA	NO DATA	0.29	0.073	0.373	-0.079
MGCUBHX76320	NO DATA	NO DATA	-0.049	NO DATA	NO DATA	-0.239	0.306	0.318	0.04
MGBQNHX625298	NO DATA	NO DATA	-1.065	NO DATA	NO DATA	-0.283	-0.37	0.004	-1.061
MGBOHHX628635	NO DATA	NO DATA	0.087	NO DATA	NO DATA	-1.05	-0.788	-0.979	-0.404
MGBQNHX626254	NO DATA	NO DATA	0.244	NO DATA	NO DATA	-0.272	-0.267	0.145	-0.042
MGCUBHX620693	NO DATA	NO DATA	0.519	NO DATA	NO DATA	-0.468	-0.062	-0.324	0.172
MGDH2612	0.324	0.405	0.199	0.423	0.013	NO DATA	NO DATA	NO DATA	NO DATA
MGDH1526	NO DATA	NO DATA	0.228	NO DATA	NO DATA	-0.587	-0.208	0.422	-0.256
MGCUBHX622617	NO DATA	NO DATA	-0.39	NO DATA	NO DATA	0.379	1.441	1.295	0.454
MGCUBHX78234	NO DATA	NO DATA	0.072	NO DATA	NO DATA	0.112	-0.073	-0.058	-0.034
MGCUBHX72332	NO DATA	NO DATA	0.359	NO DATA	NO DATA	-0.006	-0.296	-0.314	-0.204
MGHX5201443	NO DATA	NO DATA	-0.644	NO DATA	NO DATA	0.591	0.265	1.542	0.387
MGDH2611	NO DATA	NO DATA	-0.206	NO DATA	NO DATA	-0.54	-1.006	-0.135	-0.381
MGCUBHX75725	NO DATA	NO DATA	-0.452	NO DATA	NO DATA	-0.224	0.597	0.261	1.053
MGHX5251642	NO DATA	NO DATA	0.342	NO DATA	NO DATA	-0.032	0.046	-0.038	0.106
MGCUBHX625263	NO DATA	NO DATA	0.062	NO DATA	NO DATA	0.188	0.258	0.227	-0.064
MGBQNHX624954	NO DATA	NO DATA	0.14	NO DATA	NO DATA	0.938	0.461	0.722	0.949
MGCUBHX78960	NO DATA	NO DATA	0.32	NO DATA	NO DATA	0.036	0.163	-0.47	-0.138
MGBOHHX625375	NO DATA	NO DATA	-1.239	NO DATA	NO DATA	0.154	0.277	-0.16	-0.455
MGCUBHX76814	NO DATA	NO DATA	-2.333	NO DATA	NO DATA	-1.094	1.498	5.04	3.14
MGCUBHX76329	NO DATA	NO DATA	0.409	NO DATA	NO DATA	-0.194	-0.071	-0.231	0.054
MGCUBHX621450	NO DATA	NO DATA	-0.541	NO DATA	NO DATA	-1.098	-0.863	0.873	0.351
MGCUBHX620698	NO DATA	NO DATA	-0.668	NO DATA	NO DATA	0.048	-0.577	0.701	-0.492
MGDH5611	NO DATA	NO DATA	0.261	NO DATA	NO DATA	-0.349	0.054	0.219	0.239
MGDH25980	NO DATA	NO DATA	0.309	NO DATA	NO DATA	-0.057	0.505	0.054	0.187
MGDH3709	NO DATA	NO DATA	0.239	NO DATA	NO DATA	-0.726	0.451	0.116	-0.211
MGCUBHX630440	NO DATA	NO DATA	0.22	NO DATA	NO DATA	-0.349	0.258	-0.159	0.048
MGBOHHX626819	NO DATA	NO DATA	0.048	NO DATA	NO DATA	-0.024	0.065	-0.231	0.025
MGDH2607	NO DATA	NO DATA	0.13	NO DATA	NO DATA	-0.16	0.035	0.007	0.025
MGCUBHX76311	NO DATA	NO DATA	0.242	NO DATA	NO DATA	-0.676	0.05	-0.52	-0.167
MGCUBHX629004	NO DATA	NO DATA	0.377	NO DATA	NO DATA	-0.108	-0.1	-0.387	-0.101
MGCUBHX630438	NO DATA	NO DATA	-0.112	NO DATA	NO DATA	0.147	0.279	0.568	0.343
MGDH8385	NO DATA	NO DATA	-0.093	NO DATA	NO DATA	-0.154	0.061	0.666	0.276
MGBOHHX626449	NO DATA	NO DATA	0.198	NO DATA	NO DATA	-0.057	-0.149	-0.24	-0.064
MGDH1515	NO DATA	NO DATA	-0.056	NO DATA	NO DATA	-1.362	3.903	6.15	1.513
MGCUBHX628522	NO DATA	NO DATA	0.002	NO DATA	NO DATA	-0.263	-0.346	-1.583	-0.027
MGHX5286445	NO DATA	NO DATA	0.285	NO DATA	NO DATA	-0.62	0.151	1.057	0.033
MGCUBHX630432	NO DATA	NO DATA	0.204	NO DATA	NO DATA	-0.118	0.171	0.191	-0.005
MGCUBHX8611	NO DATA	NO DATA	-1.364	NO DATA	NO DATA	1.426	2.608	1.348	0.882
MGCUBHX75221	NO DATA	NO DATA	0.436	NO DATA	NO DATA	-0.528	-0.229	-0.168	-0.456
MGD67H318	NO DATA	NO DATA	0.352	NO DATA	NO DATA	0.214	0.248	0.208	-0.027
MGDH1523	NO DATA	NO DATA	-0.211	NO DATA	NO DATA	0.365	0.254	-0.098	-0.152
MGCUBHX627070	NO DATA	NO DATA	0.238	NO DATA	NO DATA	0.088	-0.101	-0.341	0.099
MGCUBHX71241	NO DATA	NO DATA	0.105	NO DATA	NO DATA	-0.202	-0.481	-0.157	-0.034
MGCUBHX74146	NO DATA	NO DATA	0.025	NO DATA	NO DATA	0.003	-0.246	0.128	0.128
MGCUBHX627071	NO DATA	NO DATA	-0.924	NO DATA	NO DATA	1.032	0.227	0.327	0.039
MGCUBHX623951	NO DATA	NO DATA	0.3	NO DATA	NO DATA	-0.015	-0.12	-0.185	-0.056
MGHX5242987	NO DATA	NO DATA	0.192	NO DATA	NO DATA	-0.073	-0.021	-0.101	0.232
MGDH27908	NO DATA	NO DATA	0.185	NO DATA	NO DATA	0.224	-0.159	-0.148	0.254
MGD67H317	NO DATA	NO DATA	-1.429	NO DATA	NO DATA	0.308	0.228	-0.509	0.298
MGCUBHX73055	NO DATA	NO DATA	0.349	NO DATA	NO DATA	-0.181	-0.126	-0.346	-0.041
MGCUBHX622861	NO DATA	NO DATA	0.448	NO DATA	NO DATA	-0.342	-0.7	-0.28	-0.152
MGDH24889	NO DATA	NO DATA	0.237	NO DATA	NO DATA	0.086	-0.112	-0.039	0.025
MGCUBHX624710	NO DATA	NO DATA	0.321	NO DATA	NO DATA	0.011	-0.373	0.22	0.143
MGD60C718	NO DATA	NO DATA	0.328	NO DATA	NO DATA	0.062	-0.285	-0.148	-0.094
MGDH2X253	NO DATA	NO DATA	0.445	NO DATA	NO DATA	-0.014	0.31	0.367	-0.027
MGCUBHX630847	NO DATA	NO DATA	0.53	NO DATA	NO DATA	-0.753	-0.107	-0.714	-1.084
MGBQNHX624387	NO DATA	NO DATA	-0.729	NO DATA	NO DATA	-0.013	6.98	2.738	-0.726
MGCUBHX626941	NO DATA	NO DATA	0.931	NO DATA	NO DATA	0.282	0.199	0.281	0.202
MGCUBHX623391	NO DATA	NO DATA	0.209	NO DATA	NO DATA	0.003	-0.139	-0.249	0.032
MGHX5296504	NO DATA	NO DATA	0.427	NO DATA	NO DATA	0.07	0.288	0.182	0.712
MGCUBHX627472	NO DATA	NO DATA	0.019	NO DATA	NO DATA	-0.651	-0.8	-0.088	-1.342
MGCUBHX75667	NO DATA	NO DATA	0.003	NO DATA	NO DATA	-0.023	-0.002	0.275	0.468
MGDH5079	NO DATA	NO DATA	0.45	NO DATA	NO DATA	0.035	-0.112	-0.481	-0.138
MGHX5237639	NO DATA	NO DATA	-0.154	NO DATA	NO DATA	-0.889	-0.334	0.003	-0.337
MGDH6132	NO DATA	NO DATA	0.003	NO DATA	NO DATA	-0.006	-0.246	-0.295	0.217
MGBOHHX625081	NO DATA	NO DATA	0.359	NO DATA	NO DATA	-0.056	-0.196	-0.34	0.047
MGCUBHX73720	NO DATA	NO DATA	-0.07	NO DATA	NO DATA	0.53	0.142	0.218	1.037
MGCUBHX628844	NO DATA	NO DATA	-0.706	NO DATA	NO DATA	0.035	-0.093	0.273	0.091
MGDH5X256	NO DATA	NO DATA	-0.069	NO DATA	NO DATA	-0.052	-0.418	0.381	-0.034
MGDH28458	NO DATA	NO DATA	-0.476	NO DATA	NO DATA	-0.233	0.468	-0.53	-0.529
MGCUBHX78926	NO DATA	NO DATA	0.328	NO DATA	NO DATA	-0.408	-0.678	-0.655	0.313
MGCUBHX624258	NO DATA	NO DATA	-2.515	NO DATA	NO DATA	0.117	0.937	3.688	0.253
MGDH20244	NO DATA	NO DATA	0.462	NO DATA	NO DATA	-0.376	-0.309	-0.454	-0.101
MGDH5328	NO DATA	NO DATA	0.291	NO DATA	NO DATA	-0.082	-0.167	-0.285	0.099
MGCUBHX78217	NO DATA	NO DATA	0.414	NO DATA	NO DATA	0.326	-0.56	-0.755	-0.174
MGBOHHX78623	NO DATA	NO DATA	0.096	NO DATA	NO DATA	0.401	1.27	1.787	-0.249
MGHX5233296	NO DATA	NO DATA	-2.246	NO DATA	NO DATA	-0.71	-1.118	-0.862	-5
MGCUBHX628841	NO DATA	NO DATA	0.401	NO DATA	NO DATA	-0.008	0.082	0.098	-0.285
MGCUBHX74826	NO DATA	NO DATA	0.347	NO DATA	NO DATA	0.224	0.299	0.136	0.387
MGDH5072	NO DATA	NO DATA	0.089	NO DATA	NO DATA	0.395	0.398	0.008	0.069
MGCUBHX74822	NO DATA	NO DATA	0.223	NO DATA	NO DATA	0.504	0.513	0.062	0.321
MGCUBHX626641	NO DATA	NO DATA	-1.175	NO DATA	NO DATA	-0.819	-0.731	0.612	-0.263
MGDH42654	NO DATA	NO DATA	0.507	NO DATA	NO DATA	-0.195	0.055	-0.406	-0.108
MGBOHHX78126	NO DATA	NO DATA	0.362	NO DATA	NO DATA	-0.11	0.423	0.079	-0.219
MGCUBHX72369	NO DATA	NO DATA	-0.05	NO DATA	NO DATA	0	0.112	-0.72	-0.219
MGDH3128	NO DATA	NO DATA	0.037	NO DATA	NO DATA	-1.171	-1.706	0.712	-0.648
MGDH7258	NO DATA	NO DATA	-0.019	NO DATA	NO DATA	0.435	0.745	0.152	0.21
MGHX692776	NO DATA	NO DATA	0.419	NO DATA	NO DATA	0.549	1.083	0.321	0.217
MGCUBHX77127	NO DATA	NO DATA	0.207	NO DATA	NO DATA	0.308	-0.152	-0.399	-0.256
MGBOHHX622758	NO DATA	NO DATA	0.355	NO DATA	NO DATA	0.293	0.222	0.257	0.173
MGCUBHX629902	NO DATA	NO DATA	-1.887	NO DATA	NO DATA	-0.268	0.525	0.378	-0.212
MGDBGHX620306	NO DATA	NO DATA	0.188	NO DATA	NO DATA	-0.826	-0.318	0.238	-1.704
MGDH2X288	NO DATA	NO DATA	-0.853	NO DATA	NO DATA	1.026	0.216	1.312	-0.011
MGCUBHX72622	NO DATA	NO DATA	-0.057	NO DATA	NO DATA	1.183	1.374	0.957	1.207
MGDH7994	NO DATA	NO DATA	0.104	NO DATA	NO DATA	0.035	-0.093	0.025	-0.175
MGCUBHX629914	NO DATA	NO DATA	-4.505	NO DATA	NO DATA	-1.32	-1.127	0.035	-0.212
MGCUBHX623384	NO DATA	NO DATA	0.174	NO DATA	NO DATA	-0.032	0.074	-0.195	0.446
MGBOHHX624679	NO DATA	NO DATA	0.249	NO DATA	NO DATA	-0.854	-0.622	-0.933	-0.958
MGCUBHX629919	NO DATA	NO DATA	0.318	NO DATA	NO DATA	0.199	0.017	-0.616	0.054
MGBOHHX626850	NO DATA	NO DATA	0.219	NO DATA	NO DATA	0.344	0.231	-0.093	0.476
MGCUBHX72634	NO DATA	NO DATA	0.222	NO DATA	NO DATA	0.404	0.261	0.596	0.128
MGCUBHX628824	NO DATA	NO DATA	0.223	NO DATA	NO DATA	1.845	1.496	2.893	3.536
MGCUBHX627738	NO DATA	NO DATA	-0.032	NO DATA	NO DATA	1.195	0.599	1.303	0.653
MGCUBHX628821	NO DATA	NO DATA	0.181	NO DATA	NO DATA	-1	-0.379	-0.456	-0.655
MGCUBHX622590	NO DATA	NO DATA	0.203	NO DATA	NO DATA	0.862	-0.401	0.776	-0.469
MGCUBHX627739	NO DATA	NO DATA	-0.114	NO DATA	NO DATA	0.167	0.603	0.636	-0.737
MGD67D2011	-1.184	2.412	0.167	0.224	0.034	NO DATA	NO DATA	NO DATA	NO DATA
MGBQNHX77892	NO DATA	NO DATA	-0.131	NO DATA	NO DATA	-0.384	-0.161	0.981	-0.19
MGDH20230	NO DATA	NO DATA	-0.499	NO DATA	NO DATA	0.087	0.104	0.127	0.52
MGHX5295168	NO DATA	NO DATA	0.337	NO DATA	NO DATA	-0.622	-0.756	-0.158	-0.278
MGCUBHX74851	NO DATA	NO DATA	0.483	NO DATA	NO DATA	-0.027	-0.135	0.556	-0.263
MGDH7238	NO DATA	NO DATA	0.432	NO DATA	NO DATA	-0.143	-0.442	0.035	-0.005
MGCUBHX78908	NO DATA	NO DATA	-1.214	NO DATA	NO DATA	-0.717	-0.982	0.033	-0.833
MGCUBHX627782	NO DATA	NO DATA	0.372	NO DATA	NO DATA	-0.074	-0.187	-0.405	0.113
MGDH7982	NO DATA	NO DATA	-0.081	NO DATA	NO DATA	-0.615	-0.416	-0.289	-0.463
MGD07H4122	NO DATA	NO DATA	0.151	NO DATA	NO DATA	0.318	0.377	0.43	0.106
MGCUBHX630860	NO DATA	NO DATA	0.358	NO DATA	NO DATA	-0.385	-0.116	-1.044	-0.352
MGBQNHX625245	NO DATA	NO DATA	-2.599	NO DATA	NO DATA	-4.006	-4.121	-0.008	-2.109
MGDH20521	NO DATA	NO DATA	0.369	NO DATA	NO DATA	-0.049	-0.159	-0.167	-0.263
MGDH8618	NO DATA	NO DATA	-0.015	NO DATA	NO DATA	0.471	-0.278	0.136	0.291
MGCFX34O2013	NO DATA	NO DATA	0.075	NO DATA	NO DATA	-0.067	0.513	0.255	0.054
MGCUBHX79059	NO DATA	NO DATA	0.264	NO DATA	NO DATA	-0.185	-0.08	-0.093	0.054
MGCUBHX72920	NO DATA	NO DATA	0.259	NO DATA	NO DATA	0.319	0.486	-0.037	0.949
MGDH6142	NO DATA	NO DATA	0.003	NO DATA	NO DATA	-0.744	-0.292	0.178	0.158
MGCUBHX75951	NO DATA	NO DATA	0.176	NO DATA	NO DATA	-0.213	-0.241	-0.436	-0.182
MGCUBHX75954	NO DATA	NO DATA	-2.844	NO DATA	NO DATA	-0.727	-0.343	0.233	-1.616
MGCUBHX627796	NO DATA	NO DATA	0.275	NO DATA	NO DATA	-0.068	-0.358	0.014	-0.367
MGDH22406	NO DATA	NO DATA	0.326	NO DATA	NO DATA	-0.074	0.008	-0.221	-0.057
MGDH20536	NO DATA	NO DATA	0.288	NO DATA	NO DATA	-0.248	-0.32	-0.758	-0.84
MGHX5259783	NO DATA	NO DATA	-0.241	NO DATA	NO DATA	0.135	0.061	-0.06	-0.507
MGCUBHX79067	NO DATA	NO DATA	0.626	NO DATA	NO DATA	-0.158	1.295	3.218	0.262
MGBOHHX74962	NO DATA	NO DATA	0.346	NO DATA	NO DATA	-0.375	-0.005	0.245	-0.167
MGDH4272	NO DATA	NO DATA	-2.115	NO DATA	NO DATA	2.656	4.103	-1.042	1.557
MGDBGHX625808	NO DATA	NO DATA	0.181	NO DATA	NO DATA	-1.977	-0.669	-0.34	-0.123
MGDH20229	NO DATA	NO DATA	-0.634	NO DATA	NO DATA	3.109	9.24	-3.229	0.75
MGDH8320	NO DATA	NO DATA	-0.099	NO DATA	NO DATA	0.318	0.417	0.624	0.579
MGBQNHX77413	NO DATA	NO DATA	0.352	NO DATA	NO DATA	-0.255	-0.21	-0.233	-0.397
MGDBGHX72415	NO DATA	NO DATA	0.426	NO DATA	NO DATA	0.045	-0.012	0.284	0.165
MGCUBHX624768	NO DATA	NO DATA	0.393	NO DATA	NO DATA	0.003	-0.178	-0.515	0.084
MGDH2X270	NO DATA	NO DATA	-0.001	NO DATA	NO DATA	-0.066	0.104	0.467	0.054
MGD57G2217	NO DATA	NO DATA	0.126	NO DATA	NO DATA	-0.402	-0.262	-0.336	-0.064
MGDH8332	NO DATA	NO DATA	-0.462	NO DATA	NO DATA	-0.026	-0.211	0.069	-0.108
MGCUBHX628858	NO DATA	NO DATA	0.334	NO DATA	NO DATA	-0.67	0.416	0.791	-0.471
MGDH8336	NO DATA	NO DATA	0.144	NO DATA	NO DATA	0.184	1.013	1.216	-0.714
MGDH3156	NO DATA	NO DATA	0.32	NO DATA	NO DATA	0.156	-0.022	0.008	-0.145
MGCUBHX79304	NO DATA	NO DATA	-2.585	NO DATA	NO DATA	3.656	6.81	3.445	4.263
MGDH6420	NO DATA	NO DATA	0.325	NO DATA	NO DATA	-0.126	-0.11	-0.121	0.143
MGCUBHX74832	NO DATA	NO DATA	0.101	NO DATA	NO DATA	0.832	0.982	-0.045	0.631
MGCUBHX73460	NO DATA	NO DATA	0.295	NO DATA	NO DATA	-0.373	-0.237	-0.295	0.143
MGCUBHX74801	NO DATA	NO DATA	0.313	NO DATA	NO DATA	-0.202	-0.343	-0.377	0.151
MGBOHHX626179	NO DATA	NO DATA	0.023	NO DATA	NO DATA	0.972	0.617	0.997	0.727
MGCUBHX630868	NO DATA	NO DATA	-0.806	NO DATA	NO DATA	0.334	-0.073	0.154	-0.204
MGCUBHX71580	NO DATA	NO DATA	-0.26	NO DATA	NO DATA	0.232	-0.238	0.504	-0.116
MGCUBHX74568	NO DATA	NO DATA	0.364	NO DATA	NO DATA	-0.04	0.037	-0.166	-0.02
MGCUBHX630867	NO DATA	NO DATA	0.375	NO DATA	NO DATA	-0.489	-0.186	-0.917	0.165
MGCUBHX75658	NO DATA	NO DATA	0.334	NO DATA	NO DATA	-0.185	-0.265	-0.267	-0.049
MGCUBHX622074	NO DATA	NO DATA	0.115	NO DATA	NO DATA	-0.221	-0.17	-0.618	-0.36
MGDH1245	NO DATA	NO DATA	0.377	NO DATA	NO DATA	-0.756	-0.179	0.533	0.017
MGDH2077	NO DATA	NO DATA	0.195	NO DATA	NO DATA	-0.041	-0.15	-0.067	0.705
MGDH2076	NO DATA	NO DATA	-0.528	NO DATA	NO DATA	1.343	0.455	1.001	-0.33
MGDH20519	NO DATA	NO DATA	0.461	NO DATA	NO DATA	-0.075	-0.306	-0.268	-0.02
MGCUBHX632082	NO DATA	NO DATA	0.23	NO DATA	NO DATA	0.324	0.003	0.318	-0.227
MGDH7988	NO DATA	NO DATA	-0.319	NO DATA	NO DATA	-0.068	-0.552	-0.049	-0.278
MGCUBHX620413	NO DATA	NO DATA	0.108	NO DATA	NO DATA	0.548	-0.121	0.218	0.527
MGCUBHX624278	NO DATA	NO DATA	0.404	NO DATA	NO DATA	-0.117	-0.178	-0.093	-0.02
MGCUBHX629638	NO DATA	NO DATA	-0.121	NO DATA	NO DATA	-0.196	-0.026	-0.482	-0.138
MGDH3771	NO DATA	NO DATA	0.145	NO DATA	NO DATA	-0.22	-0.141	0.458	-0.611
MGCUBHX622219	NO DATA	NO DATA	-0.518	NO DATA	NO DATA	1.938	1.873	2.019	1.178
MGCUBHX624276	NO DATA	NO DATA	-4.543	NO DATA	NO DATA	-0.501	-1.721	3.792	0.144
MGDH7206	NO DATA	NO DATA	0.073	NO DATA	NO DATA	-1.47	-0.455	-0.072	-0.957
MGBQNHX623091	NO DATA	NO DATA	0.255	NO DATA	NO DATA	0.272	1.31	0.942	0.794
MGDH1254	NO DATA	NO DATA	-0.814	NO DATA	NO DATA	-0.057	-0.563	-0.305	-0.928
MGCUBHX621479	NO DATA	NO DATA	-0.105	NO DATA	NO DATA	0.537	-0.036	-0.059	-0.633
MGCUBHX79315	NO DATA	NO DATA	0.006	NO DATA	NO DATA	-0.9	-1.486	0.488	-0.923
MGBOHHX75340	NO DATA	NO DATA	-0.211	NO DATA	NO DATA	1.691	-0.633	-0.05	1.325
MGCUBHX73526	NO DATA	NO DATA	-0.806	NO DATA	NO DATA	1.565	-0.349	0.459	-0.721
MGDH3766	NO DATA	NO DATA	0.44	NO DATA	NO DATA	-0.066	-0.051	-0.378	0.195
MGCUBHX622222	NO DATA	NO DATA	0.46	NO DATA	NO DATA	0.221	0.841	0.73	0.062
MGBOHHX621448	NO DATA	NO DATA	0.23	NO DATA	NO DATA	-2.798	-4.101	-1.905	-3.899
MGBQNHX623585	NO DATA	NO DATA	0.343	NO DATA	NO DATA	-0.399	-0.189	-0.452	-0.057
MGCUBHX623157	NO DATA	NO DATA	0.167	NO DATA	NO DATA	-0.133	-0.216	-0.285	-0.027
MGD64E617	NO DATA	NO DATA	0.241	NO DATA	NO DATA	0.276	0.086	-0.166	0.062
MGDH29482	NO DATA	NO DATA	-0.452	NO DATA	NO DATA	0.112	0.103	0.742	0.542
MGCUBHX632699	NO DATA	NO DATA	-1.343	NO DATA	NO DATA	1.66	-0.121	-1.627	-0.906
MGCUBHX76765	NO DATA	NO DATA	1.238	NO DATA	NO DATA	1.836	6.81	1.456	0.47
MGCUBHX620410	NO DATA	NO DATA	-0.301	NO DATA	NO DATA	0.266	-0.151	-0.489	0.128
MGCUBHX71348	NO DATA	NO DATA	0.208	NO DATA	NO DATA	0.42	-0.385	-0.278	0.224
MGDH4867	NO DATA	NO DATA	0.299	NO DATA	NO DATA	-0.186	-0.238	-0.241	0.092
MGCUBHX72355	NO DATA	NO DATA	0.478	NO DATA	NO DATA	-0.229	-0.317	-0.885	-0.433
MGDH6176	NO DATA	NO DATA	-0.01	NO DATA	NO DATA	-0.169	-0.131	0.053	0.025
MGCUBHX625281	NO DATA	NO DATA	-0.281	NO DATA	NO DATA	0.566	-0.857	-0.342	-0.544
MGBQNHX8879	NO DATA	NO DATA	-0.087	NO DATA	NO DATA	0.503	0.598	0.364	-0.027
MGHX5220169	NO DATA	NO DATA	-1.157	NO DATA	NO DATA	1.172	0.706	0.725	-0.396
MGD34H2013	NO DATA	NO DATA	-0.436	NO DATA	NO DATA	-0.306	-0.112	-0.664	-0.049
MGCUBHX630824	NO DATA	NO DATA	0.394	NO DATA	NO DATA	0.292	-0.131	0.283	0.017
MGDH20960	NO DATA	NO DATA	0.239	NO DATA	NO DATA	-0.367	-0.514	-0.371	-0.662
MGDH9447	NO DATA	NO DATA	0.102	NO DATA	NO DATA	-0.263	0.016	-0.517	0.261
MGHX5283297	NO DATA	NO DATA	-0.074	NO DATA	NO DATA	0.079	-0.325	-0.102	0.017
MGDH1578	NO DATA	NO DATA	0.114	NO DATA	NO DATA	0.54	0.164	-0.046	0.254
MGCUBHX76772	NO DATA	NO DATA	0.198	NO DATA	NO DATA	-0.356	-0.314	-0.046	-0.027
MGCUBHX626463	NO DATA	NO DATA	-0.022	NO DATA	NO DATA	-0.206	-0.876	-0.483	-0.522
MGCUBHX76370	NO DATA	NO DATA	-1.324	NO DATA	NO DATA	0.29	-0.673	2.257	-0.064
MGCUBHX76017	NO DATA	NO DATA	-2.207	NO DATA	NO DATA	-0.201	-0.072	-0.45	-0.108
MGDH27844	NO DATA	NO DATA	-0.297	NO DATA	NO DATA	1.163	2.277	0.779	-0.086
MGCUBHX73437	NO DATA	NO DATA	0.428	NO DATA	NO DATA	-0.307	-0.386	0.254	-0.116
MGDH6201	NO DATA	NO DATA	0.075	NO DATA	NO DATA	0.19	-0.004	-0.066	0.815
MGDH28390	NO DATA	NO DATA	-5	NO DATA	NO DATA	-0.19	1.175	0.37	-1.674
MGBOHHX79723	NO DATA	NO DATA	0.139	NO DATA	NO DATA	-0.129	-0.439	-0.585	-0.271
MGDH4029	0.369	0.75	-0.164	0.216	0.12	NO DATA	NO DATA	NO DATA	NO DATA
MGCUBHX621476	NO DATA	NO DATA	-0.361	NO DATA	NO DATA	-0.615	-0.329	0.648	0.668
MGDH22051	NO DATA	NO DATA	0.699	NO DATA	NO DATA	-0.092	1.006	-0.619	-0.404
MGHX5287645	NO DATA	NO DATA	-0.436	NO DATA	NO DATA	-4.404	-3.175	-2.175	-1.272
MGCUBHX8350	NO DATA	NO DATA	0.217	NO DATA	NO DATA	0.037	-0.198	-0.194	-0.116
MGCUBHX620023	NO DATA	NO DATA	-1.897	NO DATA	NO DATA	1.554	2.01	1.852	-0.344
MGCUBHX624771	NO DATA	NO DATA	0.26	NO DATA	NO DATA	-0.442	-0.696	-0.488	-0.219
MGCUBHX71353	NO DATA	NO DATA	-0.523	NO DATA	NO DATA	0.006	0.088	0.334	0.306
MGDH25310	NO DATA	NO DATA	-1.256	NO DATA	NO DATA	0.479	-0.054	-0.122	0.246
MGCUBHX78553	NO DATA	NO DATA	0.116	NO DATA	NO DATA	-0.246	-0.15	-0.591	-0.078
MGCUBHX626622	NO DATA	NO DATA	0.333	NO DATA	NO DATA	-1.063	-1.925	-0.569	-1.483
MGCUBHX624752	NO DATA	NO DATA	-0.898	NO DATA	NO DATA	0.096	0.173	-0.093	0.113
MGCUBHX72422	NO DATA	NO DATA	-3.297	NO DATA	NO DATA	-3.7	1.336	-3.311	1.239
MGCUBHX72363	NO DATA	NO DATA	0.257	NO DATA	NO DATA	-0.1	-0.1	-0.534	-0.086
MGCUBHX628559	NO DATA	NO DATA	0.265	NO DATA	NO DATA	0.623	-1.989	0.933	0.003
MGCUBHX628805	NO DATA	NO DATA	0.52	NO DATA	NO DATA	-0.427	-0.289	-0.702	-0.441
MGBOHHX621649	NO DATA	NO DATA	0.579	NO DATA	NO DATA	0.109	-0.115	-0.097	0.897
MGHX5295200	NO DATA	NO DATA	0.152	NO DATA	NO DATA	0.156	-0.022	0.017	0.283
MGHX5294116	NO DATA	NO DATA	0.708	NO DATA	NO DATA	0.159	-0.666	-0.606	0.542
MGDH29721	NO DATA	NO DATA	0.067	NO DATA	NO DATA	-0.246	-0.531	-0.535	-0.116
MGEBSHX73471	NO DATA	NO DATA	-5	NO DATA	NO DATA	3.375	4.707	-5	3.339
MGCUBHX622260	NO DATA	NO DATA	-2.837	NO DATA	NO DATA	-1.701	0.068	-1.221	-1.77
MGCUBHX621175	NO DATA	NO DATA	0.174	NO DATA	NO DATA	-1.681	0.401	-0.455	-0.987
MGCUBHX73510	NO DATA	NO DATA	0.125	NO DATA	NO DATA	-1.292	-1.545	-1.213	-0.862
MGHX698360	NO DATA	NO DATA	-5	NO DATA	NO DATA	-2.353	0.055	-1.495	-4.022
MGCUBHX621197	NO DATA	NO DATA	0.283	NO DATA	NO DATA	-0.066	0.153	0.081	-0.02
MGCUBHX632037	NO DATA	NO DATA	0.022	NO DATA	NO DATA	-2.174	-2.015	-0.056	-1.556
MGDH2075	0.694	0.948	0.329	-0.013	0.039	NO DATA	NO DATA	NO DATA	NO DATA
MGBQNHX624364	NO DATA	NO DATA	0.312	NO DATA	NO DATA	-0.169	-0.296	-0.581	-0.057
MGCUBHX79002	NO DATA	NO DATA	0.46	NO DATA	NO DATA	0.298	0.139	1.31	-0.042
MGCUBHX632035	NO DATA	NO DATA	-0.884	NO DATA	NO DATA	-0.098	1.753	1.609	1.77
MGDBGHX628299	NO DATA	NO DATA	-0.795	NO DATA	NO DATA	0.301	0.065	-0.286	0.173
MGDH9433	NO DATA	NO DATA	-0.5	NO DATA	NO DATA	2.598	-0.385	0.891	0.092
MGCUBHX624458	NO DATA	NO DATA	0.328	NO DATA	NO DATA	0.02	-0.119	-0.24	0.232
MGCUBHX630158	NO DATA	NO DATA	-0.647	NO DATA	NO DATA	0.393	0.345	-0.409	0.165
MGDH3116	NO DATA	NO DATA	0.27	NO DATA	NO DATA	-0.718	-0.788	-1.364	-0.359
MGCUBHX8336	NO DATA	NO DATA	0.034	NO DATA	NO DATA	0.085	-0.163	0.161	0.106
MGCUBHX72613	NO DATA	NO DATA	0.379	NO DATA	NO DATA	-0.203	0.992	-0.507	-0.285
MGCUBHX632326	NO DATA	NO DATA	0.05	NO DATA	NO DATA	0.623	0.032	0.299	-0.019
MGCUBHX621482	NO DATA	NO DATA	0.548	NO DATA	NO DATA	-0.452	-0.797	-0.096	-0.167
MGBQNHX78963	NO DATA	NO DATA	-1.549	NO DATA	NO DATA	-0.513	-0.193	0.152	-0.271
MGCUBHX74603	NO DATA	NO DATA	-1.795	NO DATA	NO DATA	0.912	-0.115	0.464	-0.493
MGDH6123	NO DATA	NO DATA	0.483	NO DATA	NO DATA	0.079	0.154	-0.387	0.52
MGCUBHX622572	NO DATA	NO DATA	0.483	NO DATA	NO DATA	0.002	-0.364	-0.093	0.084
MGCUBHX75626	NO DATA	NO DATA	0.163	NO DATA	NO DATA	-0.298	-0.268	-0.297	0.062
MGCUBHX625837	NO DATA	NO DATA	-0.422	NO DATA	NO DATA	0.286	-1.095	-0.302	-1.084
MGBOHHX627984	NO DATA	NO DATA	0.41	NO DATA	NO DATA	0.063	-0.237	-0.074	0.099
MGCUBHX71344	NO DATA	NO DATA	-1.966	NO DATA	NO DATA	2.373	0.903	0.758	-0.833
MGCUBHX628625	NO DATA	NO DATA	0.331	NO DATA	NO DATA	-0.58	-0.6	0.08	0.187
MGDH4873	NO DATA	NO DATA	-2.219	NO DATA	NO DATA	0.469	2.029	0.538	-0.641
MGCUBHX77491	NO DATA	NO DATA	0.181	NO DATA	NO DATA	0.122	-0.276	-0.13	0.032
MGBOHHX79233	NO DATA	NO DATA	0.338	NO DATA	NO DATA	0.174	-0.041	0.478	0.128
MGDH5986	NO DATA	NO DATA	0.382	NO DATA	NO DATA	-0.014	0.251	-0.148	0.276
MGCUBHX626606	NO DATA	NO DATA	0.278	NO DATA	NO DATA	-0.16	-0.042	-0.333	-0.064
MGCUBHX621164	NO DATA	NO DATA	0.254	NO DATA	NO DATA	-0.031	-0.158	-0.24	-0.027
MGBOHHX71911	NO DATA	NO DATA	-0.443	NO DATA	NO DATA	-0.035	0.373	0.749	-0.382
MGCUBHX622254	NO DATA	NO DATA	0.212	NO DATA	NO DATA	-0.682	-1.177	-1.226	-0.589
MGCUBHX630150	NO DATA	NO DATA	0.335	NO DATA	NO DATA	0.044	-0.776	0.623	0.084
MGDH5081	NO DATA	NO DATA	0.421	NO DATA	NO DATA	0.038	-0.04	-0.432	0.113
MGCUBHX625502	NO DATA	NO DATA	0.293	NO DATA	NO DATA	-0.657	-0.513	-0.517	0.231
MGDH3796	NO DATA	NO DATA	0.103	NO DATA	NO DATA	0	0.15	-0.408	-0.153
MGDH22080	NO DATA	NO DATA	-0.581	NO DATA	NO DATA	0.34	-0.232	-0.694	-0.013
MGCUBHX626601	NO DATA	NO DATA	-0.143	NO DATA	NO DATA	-0.109	-0.423	-0.498	-0.182
MGCUBHX624751	NO DATA	NO DATA	-0.666	NO DATA	NO DATA	-0.068	-0.268	-0.279	-0.323
MGCUBHX76712	NO DATA	NO DATA	0.09	NO DATA	NO DATA	-0.007	-0.072	-0.167	0.143
MGD38G316	NO DATA	NO DATA	0.237	NO DATA	NO DATA	0.041	0.381	0.628	-0.492
MGDH20834	NO DATA	NO DATA	-0.176	NO DATA	NO DATA	-1.157	0.191	0.348	-2.207
MGDH25119	NO DATA	NO DATA	-0.366	NO DATA	NO DATA	0.018	-0.367	0.769	0.661
MGCUBHX79928	NO DATA	NO DATA	0.317	NO DATA	NO DATA	-0.151	-0.197	-0.359	0.091
MGCUBHX621018	NO DATA	NO DATA	-0.379	NO DATA	NO DATA	1.096	-0.708	-1.7	-0.226
MGCUBHX621017	NO DATA	NO DATA	-0.538	NO DATA	NO DATA	0.629	-0.07	-0.072	-0.618
MGDH43647	NO DATA	NO DATA	0.034	NO DATA	NO DATA	0.071	0.057	-0.57	0.165
MGD01C912	NO DATA	NO DATA	0.21	NO DATA	NO DATA	0.54	0.104	0.44	0.387
MGCUBHX76653	NO DATA	NO DATA	-0.747	NO DATA	NO DATA	0.086	-0.24	-0.168	-0.123
MGCUBHX76274	NO DATA	NO DATA	0.162	NO DATA	NO DATA	0.333	-1.2	-0.638	1.562
MGCUBHX77367	NO DATA	NO DATA	0.352	NO DATA	NO DATA	-0.151	0.105	-0.139	-0.079
MGDH4743	NO DATA	NO DATA	0.176	NO DATA	NO DATA	-0.102	-0.836	-0.5	-0.079
MGDH9337	NO DATA	NO DATA	0.055	NO DATA	NO DATA	-1.157	-1.275	0.56	-0.912
MGDH3523	NO DATA	NO DATA	0.37	NO DATA	NO DATA	-0.057	0.094	-0.148	0.202
MGCUBHX630265	NO DATA	NO DATA	0.199	NO DATA	NO DATA	0.257	-0.093	-0.518	0.062
MGCUBHX630787	NO DATA	NO DATA	0.525	NO DATA	NO DATA	-0.091	-0.178	-0.249	-0.131
MGCUBHX621617	NO DATA	NO DATA	-4.714	NO DATA	NO DATA	-3.007	-4.024	-1.992	-2.303
MGCUBHX78263	NO DATA	NO DATA	0.282	NO DATA	NO DATA	-0.176	-0.153	-0.911	-0.848
MGBOHHX634581	NO DATA	NO DATA	-0.71	NO DATA	NO DATA	-0.535	-0.7	1.838	-0.544
MGCUBHX77961	NO DATA	NO DATA	0.517	NO DATA	NO DATA	-0.219	-0.393	-0.13	-0.204
MGBOHHX632855	NO DATA	NO DATA	0.554	NO DATA	NO DATA	-0.245	0.492	0.1	0.284
MGBQNHX76827	NO DATA	NO DATA	-0.083	NO DATA	NO DATA	-0.256	-0.21	0.08	0.365
MGDH6071	NO DATA	NO DATA	0.524	NO DATA	NO DATA	-0.297	-0.462	-0.737	-0.153
MGCUBHX75799	NO DATA	NO DATA	0.279	NO DATA	NO DATA	0.613	1.161	1.262	0.232
MGCUBHX622702	NO DATA	NO DATA	-0.209	NO DATA	NO DATA	-0.027	0.149	0.344	0.165
MGDH5X29	NO DATA	NO DATA	0.019	NO DATA	NO DATA	-0.35	-0.973	-0.877	-0.397
MGDH5X27	NO DATA	NO DATA	0.328	NO DATA	NO DATA	0.717	0.159	-0.013	0.032
MGBOHHX634592	NO DATA	NO DATA	0.375	NO DATA	NO DATA	-0.22	-0.257	-0.544	0.039
MGCUBHX632561	NO DATA	NO DATA	0.389	NO DATA	NO DATA	-0.254	-0.443	-0.397	-0.308
MGCUBHX632447	NO DATA	NO DATA	0.334	NO DATA	NO DATA	0.51	0.829	0.481	-0.212
MGCUBHX630388	NO DATA	NO DATA	0.265	NO DATA	NO DATA	0.182	0.29	0.725	0.55
MGCUBHX72988	NO DATA	NO DATA	0.327	NO DATA	NO DATA	-0.108	-0.363	-0.268	-0.123
MGBOHHX627873	NO DATA	NO DATA	0.104	NO DATA	NO DATA	-0.179	-0.474	0.116	-0.448
MGDH23025	NO DATA	NO DATA	-0.051	NO DATA	NO DATA	-1.427	-1.268	-0.429	-1.04
MGCUBHX630772	NO DATA	NO DATA	0.07	NO DATA	NO DATA	0.292	-0.19	0.273	-0.145
MGDH7X25	NO DATA	NO DATA	0.377	NO DATA	NO DATA	0.149	0.087	-0.266	0.18
MGDH1853	NO DATA	NO DATA	0.052	NO DATA	NO DATA	-0.052	-0.319	-0.712	-0.02
MGDH5811	NO DATA	NO DATA	0.157	NO DATA	NO DATA	0.105	0.076	-0.286	0.121
MGDH43245	NO DATA	NO DATA	-0.204	NO DATA	NO DATA	0.153	-0.33	1.135	-0.447
MGD58F915	NO DATA	NO DATA	0.501	NO DATA	NO DATA	0.019	0.279	0.008	-0.027
MGCUBHX79525	NO DATA	NO DATA	0.54	NO DATA	NO DATA	0.218	-0.207	1.095	-0.033
MGCUBHX73389	NO DATA	NO DATA	0.166	NO DATA	NO DATA	-0.015	-0.276	-0.479	0.209
MGCUBHX78449	NO DATA	NO DATA	0.459	NO DATA	NO DATA	0.002	0.095	0.091	0.091
MGCUBHX78446	NO DATA	NO DATA	-1.091	NO DATA	NO DATA	0.155	0.084	0.256	0.357
MGDH1292	NO DATA	NO DATA	0.314	NO DATA	NO DATA	-0.547	0.217	-0.115	-0.84
MGCUBHX629074	NO DATA	NO DATA	0.113	NO DATA	NO DATA	0.539	0.21	0.384	0.165
MGDH2562	NO DATA	NO DATA	-0.079	NO DATA	NO DATA	0.852	-0.165	-0.86	0.675
MGHX5271351	NO DATA	NO DATA	0.429	NO DATA	NO DATA	-0.24	-0.242	0.795	0.158
MGCUBHX632568	NO DATA	NO DATA	0.759	NO DATA	NO DATA	-0.093	-0.103	0.08	0.121
MGCUBHX78442	NO DATA	NO DATA	0.162	NO DATA	NO DATA	-0.032	0.076	0.119	0.232
MGBQNHX8243	NO DATA	NO DATA	-1.643	NO DATA	NO DATA	1.356	1.266	0.343	-1.202
MGCUBHX628493	NO DATA	NO DATA	0.362	NO DATA	NO DATA	0.207	0.104	-0.231	0.143
MGDH24115	NO DATA	NO DATA	-0.449	NO DATA	NO DATA	0.423	1.773	0.929	0.69
MGCUBHX621002	NO DATA	NO DATA	0.362	NO DATA	NO DATA	-0.125	-0.49	-0.617	0.136
MGDH5821	NO DATA	NO DATA	0.02	NO DATA	NO DATA	-0.425	-0.628	-0.259	-0.116
MGBOHHX78729	NO DATA	NO DATA	-5	NO DATA	NO DATA	0.509	-0.379	0.92	0.034
MGCUBHX71984	NO DATA	NO DATA	-0.181	NO DATA	NO DATA	0.826	-0.272	-0.971	-0.928
MGDH23066	NO DATA	NO DATA	-5	NO DATA	NO DATA	7.83	6.51	-0.401	-0.614
MGBZ485591	NO DATA	NO DATA	0.387	NO DATA	NO DATA	0.318	-0.1	-0.167	-0.086
MGCUBHX621044	NO DATA	NO DATA	0.477	NO DATA	NO DATA	-0.238	-0.707	-0.71	-0.286
MGCUBHX623776	NO DATA	NO DATA	-2.926	NO DATA	NO DATA	0.017	0.882	-0.527	0.077
MGHX5236933	NO DATA	NO DATA	-0.591	NO DATA	NO DATA	-0.1	-1.433	0.541	0.07
MGHX5223356	NO DATA	NO DATA	0.118	NO DATA	NO DATA	-0.04	-0.051	-0.359	0.254
MGCUBHX78479	NO DATA	NO DATA	0.315	NO DATA	NO DATA	0.684	0.395	0.217	0.572
MGDH44214	NO DATA	NO DATA	0.132	NO DATA	NO DATA	-0.159	-0.343	-0.552	-0.027
MGCUBHX8381	NO DATA	NO DATA	0.268	NO DATA	NO DATA	-0.024	0.24	-0.333	0.232
MGBQNHX72380	NO DATA	NO DATA	0.004	NO DATA	NO DATA	0.221	0.652	0.325	1.141
MGDH5747	NO DATA	NO DATA	-1.266	NO DATA	NO DATA	0.203	0.234	0.316	0.498
MGDH5745	NO DATA	NO DATA	0.06	NO DATA	NO DATA	0.488	-0.111	-0.048	-0.537
MGDH4782	NO DATA	NO DATA	0.267	NO DATA	NO DATA	0.403	0.006	0.347	-0.056
MGCUBHX623021	NO DATA	NO DATA	-1.315	NO DATA	NO DATA	-4.07	-3.561	-2.945	-3.234
MGDH23432	NO DATA	NO DATA	-0.487	NO DATA	NO DATA	0.111	-0.435	0.061	-0.389
MGDH29606	NO DATA	NO DATA	0.181	NO DATA	NO DATA	0.386	0.338	-0.103	0.158
MGCUBHX621053	NO DATA	NO DATA	0.095	NO DATA	NO DATA	0.036	0.046	0.109	-0.227
MGDH4609	NO DATA	NO DATA	0.241	NO DATA	NO DATA	-0.846	-0.816	-1.135	-0.514
MGBQNHX73953	NO DATA	NO DATA	0.279	NO DATA	NO DATA	-0.656	-0.298	0.144	-0.36
MGCUBHX79574	NO DATA	NO DATA	0.341	NO DATA	NO DATA	-0.486	-0.151	-0.444	-0.3
MGDH9348	NO DATA	NO DATA	-0.28	NO DATA	NO DATA	-0.213	0.793	1.293	-0.826
MGDH1873	NO DATA	NO DATA	-1.436	NO DATA	NO DATA	0.774	0.359	0.379	-0.463
MGCUBHX77946	NO DATA	NO DATA	0.301	NO DATA	NO DATA	0.138	0.563	0.283	0.269
MGCUBHX623221	NO DATA	NO DATA	-0.711	NO DATA	NO DATA	0.756	0.096	0.223	0.461
MGCUBHX622689	NO DATA	NO DATA	0.036	NO DATA	NO DATA	-0.221	-0.492	-0.103	0.113
MGDH43290	NO DATA	NO DATA	0.5	NO DATA	NO DATA	0.546	0.491	0.556	0.409
MGDH6936	NO DATA	NO DATA	-2.516	NO DATA	NO DATA	0.996	0.575	1.491	0.771
MGDH26205	NO DATA	NO DATA	0.299	NO DATA	NO DATA	0.353	0.008	0.046	0.357
MGCUBHX74696	NO DATA	NO DATA	-0.075	NO DATA	NO DATA	-0.104	0.137	0.665	-0.16
MGD25G616	NO DATA	NO DATA	0.062	NO DATA	NO DATA	-0.221	-0.278	-0.287	0.38
MGCUBHX79559	NO DATA	NO DATA	0.318	NO DATA	NO DATA	-0.135	-0.102	0.218	0.054
MGDH1495	NO DATA	NO DATA	0.267	NO DATA	NO DATA	-0.151	-0.374	-0.323	-0.323
MGBZ485602	NO DATA	NO DATA	0.278	NO DATA	NO DATA	-0.142	-0.226	-0.359	0.173
MGCUBHX77750	NO DATA	NO DATA	0.258	NO DATA	NO DATA	0.438	0.222	0.394	0.764
MGCUBHX79551	NO DATA	NO DATA	-1.125	NO DATA	NO DATA	-0.242	0.047	0.655	-0.167
MGHX5292682	NO DATA	NO DATA	-0.064	NO DATA	NO DATA	-0.598	-1.035	-0.492	0.261
MGBZ485603	NO DATA	NO DATA	-0.704	NO DATA	NO DATA	0.122	-0.246	-0.203	0.254
MGBOHHX78876	NO DATA	NO DATA	-2.854	NO DATA	NO DATA	0.125	0.086	0.204	-0.012
MGDH5X33	NO DATA	NO DATA	-2.273	NO DATA	NO DATA	-1.197	-0.479	0.067	-1.017
MGCUBHX78440	NO DATA	NO DATA	0.063	NO DATA	NO DATA	-0.083	-0.521	0.007	0.047
MGCUBHX625898	NO DATA	NO DATA	-3.09	NO DATA	NO DATA	3.725	0.054	-0.386	-1.475
MGCUBHX621030	NO DATA	NO DATA	-0.214	NO DATA	NO DATA	-0.393	-0.056	-0.253	-0.123
MGDH4765	NO DATA	NO DATA	0.188	NO DATA	NO DATA	-0.153	-0.425	-0.6	-0.315
MGBQNHX625798	NO DATA	NO DATA	-0.57	NO DATA	NO DATA	-0.627	0.183	0.681	-0.382
MGCUBHX77171	NO DATA	NO DATA	0.211	NO DATA	NO DATA	-2.486	-1.401	-4.676	-2.583
MGCUBHX78284	NO DATA	NO DATA	0.049	NO DATA	NO DATA	0.733	0.841	-0.216	0.727
MGCUBHX77756	NO DATA	NO DATA	0.358	NO DATA	NO DATA	-0.049	-0.032	-0.194	-0.042
MGDH2583	NO DATA	NO DATA	-0.009	NO DATA	NO DATA	0.154	0.365	0.695	0.373
MGCUBHX76089	NO DATA	NO DATA	-5	NO DATA	NO DATA	-3.207	0.039	-2.87	-3.941
MGCUBHX625899	NO DATA	NO DATA	-0.028	NO DATA	NO DATA	0.07	1.401	1.275	-0.381
MGCUBHX76189	NO DATA	NO DATA	0.442	NO DATA	NO DATA	-0.246	-0.385	-0.388	-0.034
MGCUBHX76293	NO DATA	NO DATA	0.181	NO DATA	NO DATA	-0.496	0.663	-0.096	-1.143
MGCUBHX623206	NO DATA	NO DATA	0.428	NO DATA	NO DATA	-0.092	-0.189	-0.066	-0.116
MGDH7913	NO DATA	NO DATA	0.276	NO DATA	NO DATA	-1.143	-1.478	-1.134	-0.574
MGDH42056	NO DATA	NO DATA	0.527	NO DATA	NO DATA	0.743	0.814	-0.398	0.705
MGCUBHX75101	NO DATA	NO DATA	0.451	NO DATA	NO DATA	-0.802	-0.544	-0.28	-0.293
MGDH1360	NO DATA	NO DATA	-0.189	NO DATA	NO DATA	0.495	0.277	-0.031	0.757
MGCUBHX628055	NO DATA	NO DATA	0.06	NO DATA	NO DATA	0.622	-0.017	-0.051	3.115
MGCUBHX8517	NO DATA	NO DATA	0.219	NO DATA	NO DATA	0.895	1.094	0.711	1.237
MGBQNHX624819	NO DATA	NO DATA	0.2	NO DATA	NO DATA	0.096	-0.12	0.091	0.084
MGCUBHX624884	NO DATA	NO DATA	0.423	NO DATA	NO DATA	-0.782	-1.156	2.04	2.057
MGE207113	NO DATA	NO DATA	-0.898	NO DATA	NO DATA	-0.459	-0.387	0.006	-0.84
MGDH2504	NO DATA	NO DATA	-1.406	NO DATA	NO DATA	0.169	-0.077	-0.447	0.01
MGDH43614	NO DATA	NO DATA	0.349	NO DATA	NO DATA	0.255	-0.222	-0.189	-0.5
MGBQNHX72407	NO DATA	NO DATA	1.45	NO DATA	NO DATA	-0.881	-1.271	-0.281	-1.425
MGCUBHX75126	NO DATA	NO DATA	0.1	NO DATA	NO DATA	-0.631	1.117	0.493	0.402
MGDH44237	NO DATA	NO DATA	-3.959	NO DATA	NO DATA	-0.677	-0.276	2.125	0.055
MGBOHHX74445	NO DATA	NO DATA	0.573	NO DATA	NO DATA	-0.049	0.007	0.155	0.542
MGDBGHX8598	NO DATA	NO DATA	0.34	NO DATA	NO DATA	-1.928	-2.364	-4.167	-4.9188
MGBOHHX625263	NO DATA	NO DATA	0.209	NO DATA	NO DATA	0.197	0.727	0.512	1.207
MGCUBHX77249	NO DATA	NO DATA	0.399	NO DATA	NO DATA	0.037	-0.179	-0.727	-0.086
MGCUBHX77715	NO DATA	NO DATA	0.398	NO DATA	NO DATA	0.139	-0.013	-0.176	0.32
MGHX5295054	NO DATA	NO DATA	0.164	NO DATA	NO DATA	1.108	0.703	0.601	0.298
MGCUBHX623852	NO DATA	NO DATA	0.307	NO DATA	NO DATA	-0.298	-0.425	0.218	-0.057
MGDH25878	NO DATA	NO DATA	-0.968	NO DATA	NO DATA	-1.368	-2.822	-1.412	-1.519
MGCUBHX626292	NO DATA	NO DATA	0.249	NO DATA	NO DATA	0.02	0.028	-0.184	0.269
MGBOHHX625235	NO DATA	NO DATA	0.242	NO DATA	NO DATA	-0.032	0.153	0.081	-0.056
MGBOHHX625237	NO DATA	NO DATA	0.31	NO DATA	NO DATA	0.079	-0.25	0.136	0.019
MGCUBHX78334	NO DATA	NO DATA	0.359	NO DATA	NO DATA	0.316	0.267	-1.005	-0.049
MGDH2385	NO DATA	NO DATA	0.003	NO DATA	NO DATA	-0.077	-0.446	-0.068	-0.33
MGCUBHX629148	NO DATA	NO DATA	0.035	NO DATA	NO DATA	0.232	0.912	0.365	0.121
MGCUBHX8518	NO DATA	NO DATA	0.286	NO DATA	NO DATA	-0.566	-0.819	0.766	-0.337
MGBOHHX626333	NO DATA	NO DATA	0.291	NO DATA	NO DATA	-0.489	-0.664	0.094	-0.448
MGCUBHX72973	NO DATA	NO DATA	-0.462	NO DATA	NO DATA	0.615	-0.107	0.253	-0.618
MGCUBHX74025	NO DATA	NO DATA	0.293	NO DATA	NO DATA	0.079	-0.1	-0.662	0.21
MGDH9314	NO DATA	NO DATA	0.043	NO DATA	NO DATA	0.071	-0.14	-0.029	0.506
MGCUBHX629563	NO DATA	NO DATA	0.238	NO DATA	NO DATA	-0.143	-0.227	-0.396	0.04
MGCUBHX71197	NO DATA	NO DATA	-3.065	NO DATA	NO DATA	-0.701	1.597	-1.044	1.585
MGCUBHX75107	NO DATA	NO DATA	0.16	NO DATA	NO DATA	0.131	0.048	0.028	0.173
MGCUBHX78347	NO DATA	NO DATA	0.079	NO DATA	NO DATA	0.009	-0.776	-0.013	-0.234
MGCUBHX72978	NO DATA	NO DATA	-0.013	NO DATA	NO DATA	-0.22	-0.15	-0.315	0.298
MGCUBHX72289	NO DATA	NO DATA	0.211	NO DATA	NO DATA	0.257	0.452	-0.638	0.312
MGCUBHX629567	NO DATA	NO DATA	0.326	NO DATA	NO DATA	0.062	0.047	-0.276	0.062
MGEBSHX653985	NO DATA	NO DATA	0.316	NO DATA	NO DATA	-0.073	0.096	-0.119	0.143
MGD60E319	NO DATA	NO DATA	0.511	NO DATA	NO DATA	-0.735	-1.396	-0.602	-1.676
MGCUBHX75081	NO DATA	NO DATA	-0.028	NO DATA	NO DATA	0.197	-0.103	0.355	-0.005
MGDH9309	NO DATA	NO DATA	0.238	NO DATA	NO DATA	0.182	0.456	0.201	0.246
MGDH2926	NO DATA	NO DATA	0.426	NO DATA	NO DATA	-0.256	-0.554	-0.225	0.239
MGHX5289238	NO DATA	NO DATA	-0.707	NO DATA	NO DATA	0.833	-0.04	-0.375	-0.219
MGCUBHX78270	NO DATA	NO DATA	0.269	NO DATA	NO DATA	-0.471	0.225	0.867	-0.374
MGDH4636	NO DATA	NO DATA	0.221	NO DATA	NO DATA	-0.048	-0.187	-0.349	0.084
MGCUBHX74461	NO DATA	NO DATA	-1.696	NO DATA	NO DATA	1.388	-0.304	0.232	0.114
MGCUBHX628474	NO DATA	NO DATA	-0.189	NO DATA	NO DATA	-0.235	-0.004	0.184	-0.234
MGHX617260	NO DATA	NO DATA	-2.637	NO DATA	NO DATA	-5	-5	-4.153	-3.36
MGCUBHX630314	NO DATA	NO DATA	0.26	NO DATA	NO DATA	0.011	-0.032	-0.157	-0.101
MGCUBHX632469	NO DATA	NO DATA	0.358	NO DATA	NO DATA	0.012	-0.236	0.055	0.867
MGDH2929	NO DATA	NO DATA	0.178	NO DATA	NO DATA	0.13	0.075	-0.378	-0.123
MGHX5200490	NO DATA	NO DATA	-0.043	NO DATA	NO DATA	0.338	0.623	1.803	0.114
MGCUBHX76208	NO DATA	NO DATA	0.202	NO DATA	NO DATA	-0.264	-0.074	0.098	-0.337
MGCUBHX76647	NO DATA	NO DATA	0.016	NO DATA	NO DATA	0.398	0.888	1.685	0.587
MGBOHHX629648	NO DATA	NO DATA	-1.813	NO DATA	NO DATA	-1.028	1.257	-0.155	1.112
MGCUBHX78421	NO DATA	NO DATA	0.513	NO DATA	NO DATA	-0.297	-0.033	-0.461	0.143
MGDH23405	NO DATA	NO DATA	0.022	NO DATA	NO DATA	-0.426	0.541	-0.627	0.055
MGCUBHX623882	NO DATA	NO DATA	0.618	NO DATA	NO DATA	-0.351	0.324	-0.556	0.24
MGHX5274520	NO DATA	NO DATA	-5	NO DATA	NO DATA	4.801	5.83	-1.998	-0.619
MGCUBHX623005	NO DATA	NO DATA	0.345	NO DATA	NO DATA	0.008	0.871	-0.639	-0.131
MGCUBHX629574	NO DATA	NO DATA	-0.429	NO DATA	NO DATA	-1.936	-2.816	-0.618	-2.17
MGDH25039	NO DATA	NO DATA	-3.723	NO DATA	NO DATA	-0.205	-0.113	-0.104	-0.027
MGCUBHX622783	NO DATA	NO DATA	0.47	NO DATA	NO DATA	-0.083	-0.305	-0.138	-0.005
MGBQNHX75700	NO DATA	NO DATA	-0.625	NO DATA	NO DATA	-2.798	1.978	-2.44	4.119
MGCUBHX8547	NO DATA	NO DATA	0.256	NO DATA	NO DATA	-0.178	-0.287	-0.416	0.025
MGCUBHX622727	NO DATA	NO DATA	0.357	NO DATA	NO DATA	-0.409	-0.287	-0.131	-0.086
MGCUBHX624900	NO DATA	NO DATA	0.242	NO DATA	NO DATA	-0.249	-0.546	-0.401	-0.81
MGCUBHX623015	NO DATA	NO DATA	0.117	NO DATA	NO DATA	-0.316	-0.514	0.015	-0.093
MGCUBHX71940	NO DATA	NO DATA	-0.282	NO DATA	NO DATA	0.158	1.392	1.104	1.235
MGDH20143	NO DATA	NO DATA	-0.246	NO DATA	NO DATA	0.845	0.472	0.566	0.926
MGCUBHX628097	NO DATA	NO DATA	-0.106	NO DATA	NO DATA	0.295	-0.695	0.394	-2.14
MGDBGHX620814	NO DATA	NO DATA	0.234	NO DATA	NO DATA	0.156	0.388	-0.093	0.202
MGDH23659	NO DATA	NO DATA	0.425	NO DATA	NO DATA	-0.092	-0.218	-0.535	0.091
MGCUBHX623889	NO DATA	NO DATA	-0.583	NO DATA	NO DATA	-0.137	-0.134	-0.464	-0.101
MGCUBHX630370	NO DATA	NO DATA	0.315	NO DATA	NO DATA	-0.207	-0.068	-0.364	-0.381
MGCUBHX632948	NO DATA	NO DATA	0.406	NO DATA	NO DATA	-0.143	-0.081	0.293	-0.012
MGCUBHX75160	NO DATA	NO DATA	-0.353	NO DATA	NO DATA	-0.879	2.45	1.706	2.355
MGCUBHX71885	NO DATA	NO DATA	1.974	NO DATA	NO DATA	-3.605	-4.704	-0.754	3.419
MGCUBHX632479	NO DATA	NO DATA	0.647	NO DATA	NO DATA	-0.187	-0.748	-0.463	-0.278
MGCUBHX74079	NO DATA	NO DATA	-0.016	NO DATA	NO DATA	0.727	1.607	-0.231	0.18
MGD06I912	NO DATA	NO DATA	0.581	NO DATA	NO DATA	0.256	0.345	-0.096	0.342
MGCUBHX628062	NO DATA	NO DATA	0.448	NO DATA	NO DATA	-0.479	-0.096	0.023	-0.47
MGCUBHX75135	NO DATA	NO DATA	0.573	NO DATA	NO DATA	-0.212	-0.541	1.551	-0.138
MGCUBHX8458	NO DATA	NO DATA	0.128	NO DATA	NO DATA	-0.335	-0.454	1.169	0.255
MGDH7830	NO DATA	NO DATA	-0.638	NO DATA	NO DATA	-0.05	0.24	1	0.801
MGCUBHX76226	NO DATA	NO DATA	-0.701	NO DATA	NO DATA	0.274	0.268	0.999	0.269
MGBOHHX627444	NO DATA	NO DATA	0.293	NO DATA	NO DATA	-0.297	-0.257	-0.599	-0.152
MGCUBHX76157	NO DATA	NO DATA	0.221	NO DATA	NO DATA	-0.163	0.149	0.105	-0.256
MGCUBHX8394	NO DATA	NO DATA	0.185	NO DATA	NO DATA	0.317	-0.181	-0.499	0.742
MGDH6819	NO DATA	NO DATA	0.06	NO DATA	NO DATA	-0.007	0.006	-0.075	0.01
MGBQNHX71326	NO DATA	NO DATA	-0.208	NO DATA	NO DATA	-0.478	-0.308	-0.168	-0.286
MGCUBHX71890	NO DATA	NO DATA	-0.234	NO DATA	NO DATA	0.17	0.559	0.796	0.897
MGDH7121	NO DATA	NO DATA	0.351	NO DATA	NO DATA	0.113	0.163	-0.13	0.128
MGCUBHX76629	NO DATA	NO DATA	-0.359	NO DATA	NO DATA	1.203	1.328	0.721	0.845
MGCUBHX620575	NO DATA	NO DATA	0.231	NO DATA	NO DATA	0.409	0.656	1.08	0.062
MGDH2529	NO DATA	NO DATA	-0.05	NO DATA	NO DATA	0.824	0.143	-0.11	-0.263
MGCUBHX75144	NO DATA	NO DATA	-0.39	NO DATA	NO DATA	0.926	-0.725	-0.624	-0.781
MGBQNHX77725	NO DATA	NO DATA	-0.158	NO DATA	NO DATA	-0.337	0.437	0.562	1.326
MGBOHHX628548	NO DATA	NO DATA	0.126	NO DATA	NO DATA	0.29	0.657	0.143	0.158
MGDH2939	-0.151	0.659	0.195	0.021	-0.034	NO DATA	NO DATA	NO DATA	NO DATA
MGDH4641	NO DATA	NO DATA	0.028	NO DATA	NO DATA	0.327	0.144	-0.083	0.269
MGDH22311	NO DATA	NO DATA	0.274	NO DATA	NO DATA	-0.434	-0.561	0.089	-0.337
MGCUBHX74055	NO DATA	NO DATA	0.115	NO DATA	NO DATA	0.046	0.145	-0.019	0.091
MGCUBHX71947	NO DATA	NO DATA	-0.171	NO DATA	NO DATA	0.562	0.429	-0.07	-0.396
MGCUBHX77997	NO DATA	NO DATA	0.301	NO DATA	NO DATA	0.034	-0.26	-0.049	-0.448
MGBOHHX626285	NO DATA	NO DATA	-2.607	NO DATA	NO DATA	0.15	0.715	1.894	-1.386
MGCUBHX74056	NO DATA	NO DATA	-0.04	NO DATA	NO DATA	0.01	-0.218	0.063	0.158
MGDH44224	NO DATA	NO DATA	-1.938	NO DATA	NO DATA	-0.26	0.697	-1.69	-1.15
MGDH6343	NO DATA	NO DATA	0.275	NO DATA	NO DATA	0.061	0.161	-0.26	-0.094
MGDH7866	NO DATA	NO DATA	0.314	NO DATA	NO DATA	-0.059	0.014	-0.435	0.195
MGDH43056	NO DATA	NO DATA	-0.038	NO DATA	NO DATA	0.062	-0.178	-0.396	0.04
MGDH22609	NO DATA	NO DATA	0.329	NO DATA	NO DATA	0.319	0.028	-0.276	0.047
MGDH29421	NO DATA	NO DATA	-0.093	NO DATA	NO DATA	1.882	1.779	1.608	0.305
MGCUBHX71205	NO DATA	NO DATA	0.129	NO DATA	NO DATA	-0.408	-0.199	-0.903	-0.123
MGHX5286693	NO DATA	NO DATA	-1.13	NO DATA	NO DATA	1.681	2.459	0.841	-1.527
MGCUBHX624700	NO DATA	NO DATA	0.136	NO DATA	NO DATA	0.905	0.561	1.09	-0.603
MGCUBHX71485	NO DATA	NO DATA	0.137	NO DATA	NO DATA	-1.233	-1.476	1.911	-1.114
MGDH6331	NO DATA	NO DATA	0.282	NO DATA	NO DATA	0.401	0.705	0.4	-0.198
MGBOHHX626248	NO DATA	NO DATA	0.234	NO DATA	NO DATA	-0.043	-0.3	-0.289	-0.094
MGCUBHX76110	NO DATA	NO DATA	-0.024	NO DATA	NO DATA	-0.266	-0.663	-0.723	-0.537
MGCUBHX72574	NO DATA	NO DATA	-0.358	NO DATA	NO DATA	-0.419	-0.573	0.373	-0.426
MGDH7865	NO DATA	NO DATA	0.217	NO DATA	NO DATA	-0.084	-0.062	0.026	0.01
MGDH6713	NO DATA	NO DATA	0.149	NO DATA	NO DATA	0.616	0.299	0.228	0.224
MGCUBHX8407	NO DATA	NO DATA	0.308	NO DATA	NO DATA	0.148	-0.042	-0.166	0.054
MGHX5274052	NO DATA	NO DATA	-1.602	NO DATA	NO DATA	-0.706	0.779	0.74	2.318
MGCUBHX75015	NO DATA	NO DATA	-4.556	NO DATA	NO DATA	4.767	0.372	-0.939	-3.358
MGCUBHX8406	NO DATA	NO DATA	-0.203	NO DATA	NO DATA	0.283	-0.083	0.191	0.882
MGDH43054	NO DATA	NO DATA	0.231	NO DATA	NO DATA	-0.023	-0.002	-0.111	0.224
MGBOHHX628415	NO DATA	NO DATA	-0.541	NO DATA	NO DATA	-0.99	-0.168	0.96	-1.187
MGDH5767	NO DATA	NO DATA	-0.333	NO DATA	NO DATA	-0.137	0.139	1.816	0.845
MGCUBHX76939	NO DATA	NO DATA	0.323	NO DATA	NO DATA	0.028	-0.178	-0.084	-0.034
MGHX5236496	NO DATA	NO DATA	0.111	NO DATA	NO DATA	0.963	-0.578	1.106	-0.603
MGDH9614	NO DATA	NO DATA	0.103	NO DATA	NO DATA	0.335	0.036	-0.038	0.417
MGBOHHX625982	NO DATA	NO DATA	0.068	NO DATA	NO DATA	-0.074	0.211	-0.066	0.025
MGDH8960	NO DATA	NO DATA	0.208	NO DATA	NO DATA	-0.006	-0.07	0.119	0.069
MGDH1312	NO DATA	NO DATA	-0.178	NO DATA	NO DATA	-0.241	-0.038	-0.327	-0.943
MGDH42015	NO DATA	NO DATA	0.218	NO DATA	NO DATA	-0.137	-0.076	1.346	0.609
MGDH7860	NO DATA	NO DATA	0.101	NO DATA	NO DATA	0.085	-0.105	0.345	-0.515
MGCUBHX79395	NO DATA	NO DATA	0.347	NO DATA	NO DATA	0.028	-0.403	-0.258	0.32
MGBOHHX625960	NO DATA	NO DATA	0.189	NO DATA	NO DATA	0.106	-0.187	-0.184	0.003
MGDH8506	NO DATA	NO DATA	-0.315	NO DATA	NO DATA	1.005	0.175	-0.024	-0.138
MGBQNHX78406	NO DATA	NO DATA	0.093	NO DATA	NO DATA	0.246	0.049	0.426	0.24
MGBOHHX78705	NO DATA	NO DATA	0.095	NO DATA	NO DATA	-0.332	-0.209	-0.103	0.343
MGDH7412	NO DATA	NO DATA	0.023	NO DATA	NO DATA	-1.968	-0.794	0.377	-0.64
MGDH1276	NO DATA	NO DATA	0.482	NO DATA	NO DATA	-0.212	0.035	-0.168	0.195
MGD63B2215	NO DATA	NO DATA	-0.058	NO DATA	NO DATA	-0.11	-0.26	-0.554	-0.3
MGDH20339	NO DATA	NO DATA	0.261	NO DATA	NO DATA	-0.194	-0.296	-0.222	-0.256
MGCUBHX72560	NO DATA	NO DATA	0.482	NO DATA	NO DATA	0.086	-0.104	-0.233	0.032
MGDH1323	NO DATA	NO DATA	0.21	NO DATA	NO DATA	-0.291	-0.311	-0.878	-0.271
MGBOHHX625168	NO DATA	NO DATA	0.142	NO DATA	NO DATA	0.446	-0.043	0.293	0.254
MGCUBHX626585	NO DATA	NO DATA	0.02	NO DATA	NO DATA	0.156	-0.394	-0.314	0.15
MGDH4670	NO DATA	NO DATA	0.186	NO DATA	NO DATA	0.451	0.353	0.446	0.21
MGDH28401	NO DATA	NO DATA	0.566	NO DATA	NO DATA	-0.246	0.416	-0.553	0.402
MGDH4158	NO DATA	NO DATA	0.423	NO DATA	NO DATA	0.314	0.343	0.647	0.542
MGDH20417	NO DATA	NO DATA	-0.289	NO DATA	NO DATA	-1.547	-1.145	0.241	-0.257
MGCUBHX71202	NO DATA	NO DATA	0.395	NO DATA	NO DATA	-0.042	-0.19	0.007	0.128
MGDH6716	NO DATA	NO DATA	0.04	NO DATA	NO DATA	0.037	0.076	-0.009	0.209
MGCUBHX629049	NO DATA	NO DATA	0.408	NO DATA	NO DATA	-0.015	0.153	0.082	-0.056
MGCUBHX624790	NO DATA	NO DATA	0.391	NO DATA	NO DATA	0.563	2.136	-0.611	-1.512
MGCUBHX74664	NO DATA	NO DATA	-0.026	NO DATA	NO DATA	-1.518	-1.275	-1.556	-1.239
MGCUBHX624837	NO DATA	NO DATA	0.189	NO DATA	NO DATA	-0.05	0.104	-0.176	0.01
MGCUBHX623043	NO DATA	NO DATA	0.291	NO DATA	NO DATA	0.948	0.414	-0.132	0.04
MGCUBHX8417	NO DATA	NO DATA	0.19	NO DATA	NO DATA	-0.057	-0.041	-0.221	0.158
MGDH5296	NO DATA	NO DATA	0.176	NO DATA	NO DATA	-0.101	0.6	-0.343	0.38
MGDH8410	NO DATA	NO DATA	0.285	NO DATA	NO DATA	-0.049	-0.423	-0.186	-0.071
MGCUBHX73403	NO DATA	NO DATA	-0.189	NO DATA	NO DATA	-0.239	-0.036	-0.078	-0.729
MGCUBHX75888	NO DATA	NO DATA	-0.654	NO DATA	NO DATA	-0.464	-1.064	-0.374	-0.167
MGCUBHX75886	NO DATA	NO DATA	-0.675	NO DATA	NO DATA	0.684	1.184	1.725	1.141
MGDH6382	NO DATA	NO DATA	0.04	NO DATA	NO DATA	-1.965	3.942	5.2	0.161
MGCUBHX73401	NO DATA	NO DATA	-0.022	NO DATA	NO DATA	-2.02	-0.544	-1.793	0.439
MGCUBHX79484	NO DATA	NO DATA	0.349	NO DATA	NO DATA	-0.102	-0.152	-0.426	-0.234
MGDH8299	NO DATA	NO DATA	-1.518	NO DATA	NO DATA	0.195	-0.009	0.307	-0.005
MGDH22636	NO DATA	NO DATA	0.262	NO DATA	NO DATA	-0.005	0.008	-0.267	0.121
MGCUBHX8367	NO DATA	NO DATA	0.354	NO DATA	NO DATA	0.069	-0.191	0.051	-0.101
MGCUBHX77917	NO DATA	NO DATA	-0.497	NO DATA	NO DATA	-0.245	-0.188	-0.295	0.047
MGBQNHX77365	NO DATA	NO DATA	0.1	NO DATA	NO DATA	-0.644	0.739	0.479	0.099
MGCUBHX625231	NO DATA	NO DATA	0.327	NO DATA	NO DATA	0.257	0.356	0.65	0.321
MGDH40549	NO DATA	NO DATA	-0.076	NO DATA	NO DATA	-0.093	-0.259	1.063	0.505
MGCUBHX628511	NO DATA	NO DATA	0.265	NO DATA	NO DATA	-0.052	0.382	-1.31	0.535
MGBOHHX620278	NO DATA	NO DATA	0.482	NO DATA	NO DATA	-0.245	-0.052	0.274	-0.116
MGCUBHX626446	NO DATA	NO DATA	-0.044	NO DATA	NO DATA	-0.275	-0.019	0.012	0.232
MGDH7892	NO DATA	NO DATA	-0.085	NO DATA	NO DATA	0.405	0.025	0.102	1.363
MGCUBHX623726	NO DATA	NO DATA	0.116	NO DATA	NO DATA	-0.317	0.489	1.502	1.555
MGCUBHX79973	NO DATA	NO DATA	0.288	NO DATA	NO DATA	-0.11	0.57	0.291	-0.33
MGCUBHX622800	NO DATA	NO DATA	-1.272	NO DATA	NO DATA	-0.097	-0.002	1.812	0.438
MGCUBHX625901	NO DATA	NO DATA	-0.563	NO DATA	NO DATA	-0.026	-0.242	0.345	-0.456
MGCUBHX621713	NO DATA	NO DATA	-0.162	NO DATA	NO DATA	-0.07	-0.391	-0.015	-0.492
MGCUBHX630215	NO DATA	NO DATA	-1.773	NO DATA	NO DATA	-0.441	1.312	-2.722	0.668
MGDH9659	NO DATA	NO DATA	0.301	NO DATA	NO DATA	-0.177	-0.149	0.073	-0.064
MGCUBHX621716	NO DATA	NO DATA	0.363	NO DATA	NO DATA	-0.28	-0.16	0.053	-0.226
MGCUBHX625249	NO DATA	NO DATA	0.329	NO DATA	NO DATA	-0.074	-0.157	-0.285	0.099
MGCUBHX623737	NO DATA	NO DATA	0.057	NO DATA	NO DATA	-0.314	-0.082	-0.149	0.195
MGHX681185	NO DATA	NO DATA	0.289	NO DATA	NO DATA	0.011	-0.197	-0.313	-0.071
MGDH8962	NO DATA	NO DATA	-0.182	NO DATA	NO DATA	0.136	-0.594	0.381	-0.056
MGDH5154	NO DATA	NO DATA	0.371	NO DATA	NO DATA	-0.228	-0.364	-0.36	0.409
MGDH7450	NO DATA	NO DATA	-0.258	NO DATA	NO DATA	-0.071	-1.006	-0.108	-0.367
MGDH5276	NO DATA	NO DATA	0.006	NO DATA	NO DATA	0.23	-0.085	0.63	-0.3
MGCUBHX625307	NO DATA	NO DATA	0.147	NO DATA	NO DATA	0.045	-0.247	-0.194	0.247
MGCUBHX628677	NO DATA	NO DATA	0.281	NO DATA	NO DATA	-0.494	-0.005	-0.067	0.335
MGHX5245521	NO DATA	NO DATA	-1.79	NO DATA	NO DATA	-1.68	-0.651	0.053	0.395
MGBQNHX625207	NO DATA	NO DATA	-0.103	NO DATA	NO DATA	0.982	0.082	0.538	0.638
MGCUBHX72595	NO DATA	NO DATA	0.309	NO DATA	NO DATA	0.046	-0.246	-0.092	0.032
MGBOHHX622007	NO DATA	NO DATA	0.111	NO DATA	NO DATA	0.701	0.376	0.163	-0.042
MGHX5283226	NO DATA	NO DATA	-2.952	NO DATA	NO DATA	0.217	-0.706	1.278	0.676
MGBOHHX626972	NO DATA	NO DATA	2.389	NO DATA	NO DATA	-1.455	0.554	-0.312	-0.107
MGCUBHX72946	NO DATA	NO DATA	-2.435	NO DATA	NO DATA	0.638	-0.393	-1.505	2.317
MGDH8547	NO DATA	NO DATA	0.333	NO DATA	NO DATA	0.311	-0.089	-0.193	0.121
MGDH1301	NO DATA	NO DATA	0.204	NO DATA	NO DATA	0.025	-0.056	-0.142	0.01
MGCUBHX622645	NO DATA	NO DATA	0.578	NO DATA	NO DATA	-0.136	0.522	0.622	0.409
MGCUBHX621445	NO DATA	NO DATA	0.332	NO DATA	NO DATA	0.57	-0.01	0.178	0.084
MGBQNHX78198	NO DATA	NO DATA	-0.039	NO DATA	NO DATA	-1.153	-0.661	-0.474	-0.759
MGDH7456	NO DATA	NO DATA	0.232	NO DATA	NO DATA	-0.604	-0.678	-0.655	-0.441
MGHX5221833	NO DATA	NO DATA	-0.443	NO DATA	NO DATA	-3.534	-4.116	-0.695	-4.837
MGDH4069	NO DATA	NO DATA	-0.554	NO DATA	NO DATA	-0.581	-0.388	0.143	-0.219
MGCUBHX627584	NO DATA	NO DATA	0.23	NO DATA	NO DATA	0.097	-0.246	-0.101	0.091
MGCUBHX623734	NO DATA	NO DATA	0.173	NO DATA	NO DATA	0.164	-0.071	-0.13	0.128
MGDH8295	NO DATA	NO DATA	0.082	NO DATA	NO DATA	-0.165	0.302	0.462	-0.057
MGCUBHX626498	NO DATA	NO DATA	-0.908	NO DATA	NO DATA	0.011	-0.286	-0.02	0.106
MGCUBHX76955	NO DATA	NO DATA	0.399	NO DATA	NO DATA	0.043	-0.309	-0.179	0.165
MGCUBHX623263	NO DATA	NO DATA	-0.596	NO DATA	NO DATA	-0.201	-0.209	-0.239	0.156
MGDH25624	NO DATA	NO DATA	0.652	NO DATA	NO DATA	0.25	-0.209	-0.094	0.291
MGDH6998	NO DATA	NO DATA	-1.341	NO DATA	NO DATA	-0.591	-0.302	0.49	0.453
MGDH4086	NO DATA	NO DATA	0.373	NO DATA	NO DATA	-0.417	-0.483	-0.434	-0.448
MGBZ485589	NO DATA	NO DATA	0.372	NO DATA	NO DATA	-0.04	-0.236	-0.295	-0.056
MGDH26377	NO DATA	NO DATA	0.072	NO DATA	NO DATA	-0.008	-0.025	1.145	-0.197
MGBQNHX78831	NO DATA	NO DATA	0.029	NO DATA	NO DATA	0.026	-0.073	-0.306	0.38
MGCUBHX622167	NO DATA	NO DATA	0.31	NO DATA	NO DATA	-0.161	-0.658	-0.673	-0.234
MGCUBHX76685	NO DATA	NO DATA	-1.224	NO DATA	NO DATA	0.223	-1.023	0.034	-1.364
MGBQNHX625100	NO DATA	NO DATA	0.874	NO DATA	NO DATA	1.016	-0.191	0.612	0.838
MGDH20182	-0.933	-0.001	0.325	NO DATA	NO DATA	NO DATA	NO DATA	NO DATA	NO DATA
MGBQNHX8990	NO DATA	NO DATA	-1.222	NO DATA	NO DATA	0.484	0.497	-0.53	0.993
MGCUBHX621080	NO DATA	NO DATA	-4.287	NO DATA	NO DATA	1.342	-0.855	2.526	1.519
MGCUBHX630970	NO DATA	NO DATA	0.258	NO DATA	NO DATA	-0.185	-0.226	-0.239	0.121
MGCUBHX624360	NO DATA	NO DATA	-0.313	NO DATA	NO DATA	-0.879	-0.204	-2.292	0.24
MGCUBHX628715	NO DATA	NO DATA	0.325	NO DATA	NO DATA	-0.187	-0.289	0.484	-0.345
MGCUBHX8496	NO DATA	NO DATA	0.144	NO DATA	NO DATA	0.082	0.662	0.719	-0.411
MGCUBHX626541	NO DATA	NO DATA	0.178	NO DATA	NO DATA	0.078	0.337	-0.195	0.084
MGDH25625	NO DATA	NO DATA	0.151	NO DATA	NO DATA	-1.404	-1.7	-1.359	-1.593
MGCUBHX629805	NO DATA	NO DATA	0.15	NO DATA	NO DATA	-0.383	-0.082	-0.416	-0.411
MGCUBHX73609	NO DATA	NO DATA	-0.195	NO DATA	NO DATA	-0.118	-1.676	-1.878	0.831
MGCUBHX72519	NO DATA	NO DATA	0.3	NO DATA	NO DATA	0.027	-0.111	0.008	0.003
MGBOHHX624821	NO DATA	NO DATA	0.315	NO DATA	NO DATA	0.171	0.219	1.026	-0.212
MGDH7809	NO DATA	NO DATA	0.285	NO DATA	NO DATA	0.351	0.219	-0.536	0.513
MGCUBHX625204	NO DATA	NO DATA	-0.038	NO DATA	NO DATA	4.486	3.58	0.636	0.816
MGDH42748	NO DATA	NO DATA	0.446	NO DATA	NO DATA	-0.153	-0.289	0.079	-0.079
MGBQNHX78911	NO DATA	NO DATA	-0.059	NO DATA	NO DATA	0.01	0.397	-0.076	0.557
MGBOHHX79308	NO DATA	NO DATA	0.462	NO DATA	NO DATA	-0.657	-0.573	-0.243	-0.256
MGDH23087	NO DATA	NO DATA	-0.069	NO DATA	NO DATA	0.892	0.309	2.022	0.632
MGDH29612	NO DATA	NO DATA	-0.338	NO DATA	NO DATA	0.032	0.254	-0.015	0.143
MGBQNHX72382	NO DATA	NO DATA	-0.284	NO DATA	NO DATA	0.478	0.131	-0.693	0.025
MGCUBHX621063	NO DATA	NO DATA	-1.771	NO DATA	NO DATA	-1.151	-1.373	-0.25	0.062
MGCUBHX629064	NO DATA	NO DATA	0.135	NO DATA	NO DATA	0.002	-0.023	-0.048	0.062
MGCUBHX625419	NO DATA	NO DATA	0.293	NO DATA	NO DATA	-0.086	0.1	-0.17	0.35
MGDH6X22	NO DATA	NO DATA	0.455	NO DATA	NO DATA	0.208	0.437	-0.102	0.239
MGDH6962	NO DATA	NO DATA	0.257	NO DATA	NO DATA	0.13	0.114	-0.001	-0.064
MGDH24167	NO DATA	NO DATA	0.197	NO DATA	NO DATA	-0.307	-0.162	-0.215	-0.004
MGCUBHX77765	NO DATA	NO DATA	0.266	NO DATA	NO DATA	0.215	-0.132	0.182	0.195
MGEBSHX77708	NO DATA	NO DATA	0.253	NO DATA	NO DATA	-0.032	-0.178	-0.295	0.365
MGDH6092	NO DATA	NO DATA	0.3	NO DATA	NO DATA	-0.254	-0.237	-0.093	-0.108
MGCUBHX621410	NO DATA	NO DATA	0.007	NO DATA	NO DATA	0.063	0.271	0.661	0.025
MGCUBHX78401	NO DATA	NO DATA	0.225	NO DATA	NO DATA	-0.083	0.192	0.155	0.136
MGCUBHX75762	NO DATA	NO DATA	-0.096	NO DATA	NO DATA	0.416	0.615	0.003	-0.138
MGCUBHX621074	NO DATA	NO DATA	0.054	NO DATA	NO DATA	0.224	0.445	0.008	0.55
MGDH4544	NO DATA	NO DATA	0.112	NO DATA	NO DATA	0.019	0.085	-0.277	0.069
MGBOHHX628992	NO DATA	NO DATA	-0.11	NO DATA	NO DATA	-0.631	0.249	0.043	0.298
MGDH6985	NO DATA	NO DATA	0.289	NO DATA	NO DATA	0.105	0.086	-0.065	0.394
MGCUBHX622164	NO DATA	NO DATA	-0.276	NO DATA	NO DATA	-0.238	-0.188	1.449	1.082
MGCUBHX74679	NO DATA	NO DATA	-0.054	NO DATA	NO DATA	-0.341	0.19	-0.371	0.151
MGDH2977	NO DATA	NO DATA	0.415	NO DATA	NO DATA	-0.386	-0.487	-0.024	0.232
MGCUBHX79592	NO DATA	NO DATA	0.393	NO DATA	NO DATA	0.122	0.387	0.174	0.232
MGDH6971	NO DATA	NO DATA	-0.592	NO DATA	NO DATA	1.264	-0.777	-0.463	2.892
MGHX5226652	NO DATA	NO DATA	-0.373	NO DATA	NO DATA	-0.028	0.498	0.187	0.217
MGBQNHX625324	NO DATA	NO DATA	-0.982	NO DATA	NO DATA	-1.116	-0.562	1.35	0.949
MGDH6975	NO DATA	NO DATA	0.466	NO DATA	NO DATA	-3.588	-2.386	1.343	-0.596
MGCUBHX993	NO DATA	NO DATA	0.416	NO DATA	NO DATA	-0.04	-0.109	-0.368	0.054
MGDBGHX8690	NO DATA	NO DATA	-0.561	NO DATA	NO DATA	0.642	3.067	1.597	-1.084
MGBOHHX622686	NO DATA	NO DATA	-0.134	NO DATA	NO DATA	-0.194	-0.383	-0.341	-0.189
MGDH7403	NO DATA	NO DATA	-1.418	NO DATA	NO DATA	-0.001	0.168	0.933	0.328
MGCUBHX71465	NO DATA	NO DATA	-1.429	NO DATA	NO DATA	-0.358	-0.748	-0.104	-0.227
MGHX5293155	NO DATA	NO DATA	0.066	NO DATA	NO DATA	-0.087	-0.311	2.752	-0.33
MGCUBHX78874	NO DATA	NO DATA	0.023	NO DATA	NO DATA	-0.281	-0.258	-0.535	-0.212
MGCUBHX73637	NO DATA	NO DATA	-0.276	NO DATA	NO DATA	-0.564	-0.573	-0.565	-0.699
MGCUBHX73633	NO DATA	NO DATA	0.401	NO DATA	NO DATA	0.242	0.194	-0.193	0.357
MGBOHHX630254	NO DATA	NO DATA	0.165	NO DATA	NO DATA	0.103	0.072	-0.132	-0.241
MGCUBHX625939	NO DATA	NO DATA	0.242	NO DATA	NO DATA	0.289	0.188	-0.299	0.069
MGCUBHX621583	NO DATA	NO DATA	0.269	NO DATA	NO DATA	-0.391	0.093	0.411	-0.227
MGCUBHX621585	NO DATA	NO DATA	0.036	NO DATA	NO DATA	0.264	-0.457	-0.639	-0.352
MGDBGHX74214	NO DATA	NO DATA	0.393	NO DATA	NO DATA	0.114	0.008	-0.166	0.113
MGCUBHX8420	NO DATA	NO DATA	0.433	NO DATA	NO DATA	0.174	-0.012	0.018	0.025
MGBQNHX74049	NO DATA	NO DATA	0.014	NO DATA	NO DATA	1.056	1.395	1.86	0.608
MGCUBHX72953	NO DATA	NO DATA	0.063	NO DATA	NO DATA	0.392	1.545	0.336	0.631
MGDH7803	NO DATA	NO DATA	0.814	NO DATA	NO DATA	-1.685	-1.544	-2.177	-1.268
MGDH5233	NO DATA	NO DATA	0.017	NO DATA	NO DATA	-0.864	-1.249	-0.824	-0.714
MGDH1325	NO DATA	NO DATA	-0.404	NO DATA	NO DATA	-0.18	-0.436	-0.335	0.601
MGDH4599	NO DATA	NO DATA	0.337	NO DATA	NO DATA	-0.103	0.227	-0.124	-0.123
MGDH7807	NO DATA	NO DATA	-0.506	NO DATA	NO DATA	2.334	0.357	-1.094	0.779
MGCUBHX630196	NO DATA	NO DATA	0.346	NO DATA	NO DATA	-0.116	-0.275	-0.46	0.017
MGDH6767	NO DATA	NO DATA	0.419	NO DATA	NO DATA	-0.296	-0.051	-0.524	0.025
MGCUBHX73647	NO DATA	NO DATA	0.215	NO DATA	NO DATA	-0.109	0.123	-0.314	0.276
MGBQNHX76155	NO DATA	NO DATA	0.267	NO DATA	NO DATA	-0.309	0.284	0.389	0.224
MGCUBHX625483	NO DATA	NO DATA	0.258	NO DATA	NO DATA	-0.239	-0.094	-0.766	0.454
MGBOHHX629596	NO DATA	NO DATA	0.402	NO DATA	NO DATA	-0.203	0.035	-0.278	0.054
MGCUBHX76691	NO DATA	NO DATA	0.434	NO DATA	NO DATA	0.384	1.076	0.492	0.254
MGCUBHX623281	NO DATA	NO DATA	0.397	NO DATA	NO DATA	-0.066	0.036	-0.516	-0.005
MGBOHHX626102	NO DATA	NO DATA	0.347	NO DATA	NO DATA	-0.126	-0.199	-0.177	0.002
MGCUBHX8430	NO DATA	NO DATA	0.122	NO DATA	NO DATA	0.504	0.843	0.732	0.18
MGBZ485585	NO DATA	NO DATA	0.248	NO DATA	NO DATA	0.214	0.228	-0.628	0.668
MGHX5206214	NO DATA	NO DATA	0.442	NO DATA	NO DATA	-0.781	-1.86	1.959	-2.272
MGBQNHX74560	NO DATA	NO DATA	0.284	NO DATA	NO DATA	0.156	-0.023	-0.047	0.017
MGCUBHX626545	NO DATA	NO DATA	-3.043	NO DATA	NO DATA	-2.106	-1.821	-2.456	-1.473
[truncated: 7,126 more rows]

## Sheet: reg Anim AND Human
organism	C.elegans	C.elegans	Human	Mouse	Mouse	Macaque	Macaque	Macaque	Macaque
treatment	A53T mutant	alpha-SYN mutant	Parkinson's Disease	MPTP	RASALIGINE	MPTP 6 days	MPTP 12 days	MPTP 25 days	Saline treatment
area	worm	worm	SN	Midbrain	Midbrain	SN	SN	SN	SN
METAGENE	z-ratio	z-ratio	z-ratio	z-ratio	z-ratio	z-ratio	z-ratio	z-ratio	z-ratio		Human U133A AFFY_ID used in the analysis
MGBOHHX620087	NO DATA	NO DATA	-1.84	NO DATA	NO DATA	1.361	-0.002	-0.598	-0.077		200077_s_at
MGBOHHX621041	0.073	-1.136	-1.073	NO DATA	NO DATA	0.223	-0.306	0.145	-0.042		211275_s_at
MGBOHHX621813	NO DATA	NO DATA	-1.05	NO DATA	NO DATA	0.863	0.113	0.071	-0.093		212501_at
MGBOHHX621816	NO DATA	NO DATA	-1.198	NO DATA	NO DATA	-2.671	-1.825	2.185	-1.991		213377_x_at
MGBOHHX624406	NO DATA	NO DATA	-1.826	NO DATA	NO DATA	0.297	-1.122	0.508	-0.64		201849_at
MGBOHHX625375	NO DATA	NO DATA	-1.239	NO DATA	NO DATA	0.154	0.277	-0.16	-0.455		202141_s_at
MGBOHHX626285	NO DATA	NO DATA	-2.607	NO DATA	NO DATA	0.15	0.715	1.894	-1.386		212624_s_at
MGBOHHX626972	NO DATA	NO DATA	2.389	NO DATA	NO DATA	-1.455	0.554	-0.312	-0.107		90265_at
MGBOHHX629648	NO DATA	NO DATA	-1.813	NO DATA	NO DATA	-1.028	1.257	-0.155	1.112		200958_s_at
MGBOHHX633081	NO DATA	NO DATA	-2.051	NO DATA	NO DATA	-0.509	-0.155	-1.141	-1.682		209014_at
MGBOHHX78729	NO DATA	NO DATA	-5	NO DATA	NO DATA	0.509	-0.379	0.92	0.034		211509_s_at
MGBOHHX78876	NO DATA	NO DATA	-2.854	NO DATA	NO DATA	0.125	0.086	0.204	-0.012		202020_s_at
MGBOHHX79001	NO DATA	NO DATA	-1.631	NO DATA	NO DATA	2.218	1.787	-0.336	0.934		204540_at
MGBQNHX625245	NO DATA	NO DATA	-2.599	NO DATA	NO DATA	-4.006	-4.121	-0.008	-2.109		208680_at
MGBQNHX71463	NO DATA	NO DATA	-1.989	0.017	-0.064	-5	-1.252	-3.805	-3.451		208780_x_at
MGBQNHX72407	NO DATA	NO DATA	1.45	NO DATA	NO DATA	-0.881	-1.271	-0.281	-1.425		217757_at
MGBQNHX77482	NO DATA	NO DATA	-1.18	NO DATA	NO DATA	-1.187	-1.252	-1.449	-2.997		202800_at
MGBQNHX78963	NO DATA	NO DATA	-1.549	NO DATA	NO DATA	-0.513	-0.193	0.152	-0.271		209043_at
MGBQNHX8243	NO DATA	NO DATA	-1.643	NO DATA	NO DATA	1.356	1.266	0.343	-1.202		210275_s_at
MGBQNHX8990	NO DATA	NO DATA	-1.222	NO DATA	NO DATA	0.484	0.497	-0.53	0.993		208833_s_at
MGC038312	-0.011	-0.485	-2.393	NO DATA	NO DATA	0.252	0.586	-2.178	2.428		202154_x_at
MGC040414	-0.209	-0.344	-1.372	NO DATA	NO DATA	-0.729	-0.383	-0.283	-1.186		201007_at
MGC044713	0.038	-0.402	-1.202	NO DATA	NO DATA	1.923	1.36	0.21	-0.862		200065_s_at
MGC046013	-0.857	-1.505	-1.858	NO DATA	NO DATA	2.229	2.969	1.735	-0.81		202920_at
MGCUBHX620023	NO DATA	NO DATA	-1.897	NO DATA	NO DATA	1.554	2.01	1.852	-0.344		211939_x_at
MGCUBHX620376	NO DATA	NO DATA	-2.736	NO DATA	NO DATA	-0.334	-0.597	0.693	-0.965		201403_s_at
MGCUBHX621063	NO DATA	NO DATA	-1.771	NO DATA	NO DATA	-1.151	-1.373	-0.25	0.062		206385_s_at
MGCUBHX621080	NO DATA	NO DATA	-4.287	NO DATA	NO DATA	1.342	-0.855	2.526	1.519		210139_s_at
MGCUBHX621207	NO DATA	NO DATA	-1.034	NO DATA	NO DATA	-0.051	0.345	0.355	0.232		201738_at
MGCUBHX621617	NO DATA	NO DATA	-4.714	NO DATA	NO DATA	-3.007	-4.024	-1.992	-2.303		203632_s_at
MGCUBHX622260	NO DATA	NO DATA	-2.837	NO DATA	NO DATA	-1.701	0.068	-1.221	-1.77		204992_s_at
MGCUBHX622385	NO DATA	NO DATA	-1.008	NO DATA	NO DATA	4.92	4.521	1.69	-0.67		201313_at
MGCUBHX622800	NO DATA	NO DATA	-1.272	NO DATA	NO DATA	-0.097	-0.002	1.812	0.438		204519_s_at
MGCUBHX623021	NO DATA	NO DATA	-1.315	NO DATA	NO DATA	-4.07	-3.561	-2.945	-3.234		209185_s_at
MGCUBHX623440	NO DATA	NO DATA	-4.736	NO DATA	NO DATA	2.088	1.157	0.958	-2.436		201891_s_at
MGCUBHX623646	NO DATA	NO DATA	-1.855	NO DATA	NO DATA	-0.482	0.818	0.902	-0.027		205475_at
MGCUBHX623776	NO DATA	NO DATA	-2.926	NO DATA	NO DATA	0.017	0.882	-0.527	0.077		201348_at
MGCUBHX624011	NO DATA	NO DATA	-1.963	NO DATA	NO DATA	0.584	-5	-3.597	-3.499		202022_at
MGCUBHX624258	NO DATA	NO DATA	-2.515	NO DATA	NO DATA	0.117	0.937	3.688	0.253		33767_at
MGCUBHX624276	NO DATA	NO DATA	-4.543	NO DATA	NO DATA	-0.501	-1.721	3.792	0.144		209392_at
MGCUBHX624645	NO DATA	NO DATA	4.376	NO DATA	NO DATA	11.24	-5	-1.913	10.62		203540_at
MGCUBHX624681	0.468	0.229	-1.614	NO DATA	NO DATA	0.049	-0.429	-0.172	-0.663		200847_s_at
MGCUBHX624731	NO DATA	NO DATA	-1.405	NO DATA	NO DATA	0.113	-0.199	0.255	-0.374		202749_at
MGCUBHX625002	NO DATA	NO DATA	-1.4	NO DATA	NO DATA	2.93	2.912	0.06	0.366		203151_at
MGCUBHX625079	NO DATA	NO DATA	-2.418	NO DATA	NO DATA	0.606	3.363	-0.602	2.257		208845_at
MGCUBHX625676	NO DATA	NO DATA	3.454	NO DATA	NO DATA	-2.421	-2.249	-1.067	-0.972		209074_s_at
MGCUBHX625863	NO DATA	NO DATA	-1.044	NO DATA	NO DATA	1.186	1.137	0.67	2.766		203156_at
MGCUBHX625898	NO DATA	NO DATA	-3.09	NO DATA	NO DATA	3.725	0.054	-0.386	-1.475		205113_at
MGCUBHX626085	NO DATA	NO DATA	-5	NO DATA	NO DATA	-5	-5	-2.188	-3.319		212187_x_at
MGCUBHX626545	NO DATA	NO DATA	-3.043	NO DATA	NO DATA	-2.106	-1.821	-2.456	-1.473		201022_s_at
MGCUBHX626711	NO DATA	NO DATA	-2.1	NO DATA	NO DATA	-0.596	0.985	1.532	-0.27		221619_s_at
MGCUBHX626797	NO DATA	NO DATA	-1.694	NO DATA	NO DATA	-0.411	0.617	0.032	-0.041		201174_s_at
MGCUBHX627227	NO DATA	NO DATA	-4.547	NO DATA	NO DATA	-1.091	-5	-0.612	4.542		200644_at
MGCUBHX627985	NO DATA	NO DATA	-1.054	NO DATA	NO DATA	-0.196	0.218	-0.233	0.476		200666_s_at
MGCUBHX627999	NO DATA	NO DATA	-3.164	NO DATA	NO DATA	-1.334	1.116	-1.157	-2.835		208581_x_at
MGCUBHX628269	NO DATA	NO DATA	-2.134	NO DATA	NO DATA	1.269	1.819	-1.929	-2.169		203797_at
MGCUBHX628374	NO DATA	NO DATA	-1.889	NO DATA	NO DATA	0.723	3.499	1.26	2.111		202364_at
MGCUBHX629299	NO DATA	NO DATA	-1.316	NO DATA	NO DATA	-0.178	0.112	-0.022	0.52		218101_s_at
MGCUBHX629334	NO DATA	NO DATA	-1.503	NO DATA	NO DATA	-0.204	-0.103	1.063	1.229		209396_s_at
MGCUBHX629484	NO DATA	NO DATA	-2.063	NO DATA	NO DATA	2.008	0.67	1.1	4.373		200762_at
MGCUBHX629624	NO DATA	NO DATA	-1.927	NO DATA	NO DATA	-0.634	-0.235	1.546	-1.017		201540_at
MGCUBHX629902	NO DATA	NO DATA	-1.887	NO DATA	NO DATA	-0.268	0.525	0.378	-0.212		213545_x_at
MGCUBHX629914	NO DATA	NO DATA	-4.505	NO DATA	NO DATA	-1.32	-1.127	0.035	-0.212		200850_s_at
MGCUBHX630011	NO DATA	NO DATA	-2.815	NO DATA	NO DATA	0.592	1.315	-3.42	-2.005		203001_s_at
MGCUBHX630070	NO DATA	NO DATA	-1.912	NO DATA	NO DATA	-0.249	0.675	0.739	-0.397		201010_s_at
MGCUBHX630215	NO DATA	NO DATA	-1.773	NO DATA	NO DATA	-0.441	1.312	-2.722	0.668		205110_s_at
MGCUBHX632151	NO DATA	NO DATA	-3.897	NO DATA	NO DATA	2.298	-0.377	-0.443	-1.549		221805_at
MGCUBHX632566	NO DATA	NO DATA	2.963	0.023	-0.095	1.708	-4.302	-5	5.81		200021_at
MGCUBHX632699	NO DATA	NO DATA	-1.343	NO DATA	NO DATA	1.66	-0.121	-1.627	-0.906		204035_at
MGCUBHX71197	NO DATA	NO DATA	-3.065	NO DATA	NO DATA	-0.701	1.597	-1.044	1.585		203296_s_at
MGCUBHX71235	NO DATA	NO DATA	-4.337	NO DATA	NO DATA	0.687	-1.263	3.867	1.379		203562_at
MGCUBHX71344	NO DATA	NO DATA	-1.966	NO DATA	NO DATA	2.373	0.903	0.758	-0.833		208640_at
MGCUBHX71465	NO DATA	NO DATA	-1.429	NO DATA	NO DATA	-0.358	-0.748	-0.104	-0.227		204774_at
MGCUBHX71637	NO DATA	NO DATA	-2.448	NO DATA	NO DATA	-1.213	-1.551	0.612	-1.504		200620_at
MGCUBHX71885	NO DATA	NO DATA	1.974	NO DATA	NO DATA	-3.605	-4.704	-0.754	3.419		207659_s_at
MGCUBHX72262	NO DATA	NO DATA	-1.048	NO DATA	NO DATA	-1.682	-2.224	1.384	1.292		209462_at
MGCUBHX72422	NO DATA	NO DATA	-3.297	NO DATA	NO DATA	-3.7	1.336	-3.311	1.239		201994_at
MGCUBHX72946	NO DATA	NO DATA	-2.435	NO DATA	NO DATA	0.638	-0.393	-1.505	2.317		201667_at
MGCUBHX73155	NO DATA	NO DATA	-1.94	NO DATA	NO DATA	1.9	1.136	-1.332	-0.315		207507_s_at
MGCUBHX73828	NO DATA	NO DATA	-1.25	NO DATA	NO DATA	1.987	0.367	-1.669	-1.955		204465_s_at
MGCUBHX74201	NO DATA	NO DATA	-2.063	NO DATA	NO DATA	-1.055	-1.757	0.771	0.381		217732_s_at
MGCUBHX74461	NO DATA	NO DATA	-1.696	NO DATA	NO DATA	1.388	-0.304	0.232	0.114		208788_at
MGCUBHX74603	NO DATA	NO DATA	-1.795	NO DATA	NO DATA	0.912	-0.115	0.464	-0.493		202363_at
MGCUBHX74915	NO DATA	NO DATA	-2.524	NO DATA	NO DATA	4.554	2.232	0.259	-0.13		209159_s_at
MGCUBHX75015	NO DATA	NO DATA	-4.556	NO DATA	NO DATA	4.767	0.372	-0.939	-3.358		200795_at
MGCUBHX75349	NO DATA	NO DATA	-1.478	NO DATA	NO DATA	-1.958	-0.533	-2.059	-2.37		200911_s_at
MGCUBHX75386	NO DATA	NO DATA	-1.191	NO DATA	NO DATA	1.013	0.234	0.04	-0.596		214247_s_at
MGCUBHX75954	NO DATA	NO DATA	-2.844	NO DATA	NO DATA	-0.727	-0.343	0.233	-1.616		212509_s_at
MGCUBHX76017	NO DATA	NO DATA	-2.207	NO DATA	NO DATA	-0.201	-0.072	-0.45	-0.108		201597_at
MGCUBHX76089	NO DATA	NO DATA	-5	NO DATA	NO DATA	-3.207	0.039	-2.87	-3.941		201387_s_at
MGCUBHX76370	NO DATA	NO DATA	-1.324	NO DATA	NO DATA	0.29	-0.673	2.257	-0.064		209875_s_at
MGCUBHX76685	NO DATA	NO DATA	-1.224	NO DATA	NO DATA	0.223	-1.023	0.034	-1.364		208792_s_at
MGCUBHX76765	NO DATA	NO DATA	1.238	NO DATA	NO DATA	1.836	6.81	1.456	0.47		217733_s_at
MGCUBHX76814	NO DATA	NO DATA	-2.333	NO DATA	NO DATA	-1.094	1.498	5.04	3.14		200788_s_at
MGCUBHX77037	NO DATA	NO DATA	-5	NO DATA	NO DATA	5.74	10.49	1.39	11.92		217963_s_at
MGCUBHX77044	NO DATA	NO DATA	-1.27	NO DATA	NO DATA	-0.675	-1.11	-1.163	-0.019		202298_at
MGCUBHX77188	NO DATA	NO DATA	-5	NO DATA	NO DATA	-0.226	0.432	2.905	2.39		210198_s_at
MGCUBHX77660	NO DATA	NO DATA	-3.051	NO DATA	NO DATA	-0.356	-1.453	-0.15	-1.119		209046_s_at
MGCUBHX78384	NO DATA	NO DATA	-5	NO DATA	NO DATA	-0.326	-0.731	0.922	-0.204		203400_s_at
MGCUBHX78446	NO DATA	NO DATA	-1.091	NO DATA	NO DATA	0.155	0.084	0.256	0.357		201690_s_at
MGCUBHX78486	-0.789	-1.39	-1.767	NO DATA	NO DATA	1.985	-0.061	-2.005	-1.977		217871_s_at
MGCUBHX78908	NO DATA	NO DATA	-1.214	NO DATA	NO DATA	-0.717	-0.982	0.033	-0.833		211538_s_at
MGCUBHX79204	NO DATA	NO DATA	-1.255	NO DATA	NO DATA	-0.73	0.359	-2.463	0.166		212224_at
MGCUBHX79225	NO DATA	NO DATA	-2.476	NO DATA	NO DATA	-0.408	-1.217	0.2	-1.993		201029_s_at
MGCUBHX79304	NO DATA	NO DATA	-2.585	NO DATA	NO DATA	3.656	6.81	3.445	4.263		201194_at
MGCUBHX79491	NO DATA	NO DATA	-1.294	NO DATA	NO DATA	0.746	2.604	-0.12	-2.257		201185_at
MGCUBHX79551	NO DATA	NO DATA	-1.125	NO DATA	NO DATA	-0.242	0.047	0.655	-0.167		201273_s_at
MGCUBHX79828	NO DATA	NO DATA	-1.273	NO DATA	NO DATA	-4.193	-1.228	-4.795	-0.937		212190_at
MGCUBHX79977	NO DATA	NO DATA	1.789	NO DATA	NO DATA	-0.125	-0.461	-0.524	0.15		210944_s_at
MGCUBHX8611	NO DATA	NO DATA	-1.364	NO DATA	NO DATA	1.426	2.608	1.348	0.882		208655_at
MGCUBHX8619	NO DATA	NO DATA	-5	NO DATA	NO DATA	8.09	5.86	8.4	-0.927		208555_x_at
MGD05D414	-0.446	-0.834	-1.519	NO DATA	NO DATA	0.787	0.502	-0.232	0.062		211023_at
MGD06F512	1.479	1.009	-2.185	NO DATA	NO DATA	-1.636	-1.497	1.957	-0.507		205352_at
MGD08I513	0.131	0.43	-1.657	NO DATA	NO DATA	0.194	0.82	0.811	0.232		201734_at
MGD20G416	0.763	-0.178	-1.044	NO DATA	NO DATA	1.896	2.471	-0.021	0.241		205202_at
MGD25C112	1.477	0.725	-5	NO DATA	NO DATA	-3.246	-1.116	6.19	-0.113		209283_at
MGD26G218	-0.601	-0.83	-5	NO DATA	NO DATA	0.389	0.222	-0.679	-0.197		200642_at
MGD27B4120	0.669	0.658	-1.607	NO DATA	NO DATA	-0.597	-0.746	-0.784	-0.131		201599_at
MGD27D2015	NO DATA	NO DATA	-1.311	NO DATA	NO DATA	0.313	0.214	0.526	-0.263		208742_s_at
MGD29C2315	0.486	-0.796	-2.004	NO DATA	NO DATA	-0.099	-3.052	-1.134	1.134		201779_s_at
MGD36E818	NO DATA	NO DATA	-1.412	NO DATA	NO DATA	-0.191	1.52	1.141	4.482		221830_at
MGD36H713	-0.49	-0.635	-1.648	NO DATA	NO DATA	-0.447	-0.87	1.059	-0.078		201005_at
MGD37G211	0.034	-0.826	3.332	NO DATA	NO DATA	-0.194	-0.296	-0.736	-0.323		208695_s_at
MGD37G215	-0.321	-0.77	1.162	NO DATA	NO DATA	0.574	0.548	5.8	0.248		200019_s_at
MGD45F2017	-0.292	-0.854	-1.957	NO DATA	NO DATA	2.36	2.359	1.018	-1.281		201322_at
MGD48B318	-0.337	-0.888	1.318	NO DATA	NO DATA	0.939	0.861	1.716	0.86		200909_s_at
MGD48I619	-0.715	-0.91	-1.015	NO DATA	NO DATA	0.034	-0.015	0.291	-0.005		200691_s_at
MGD55C2214	0.013	-0.161	3.516	NO DATA	NO DATA	6.21	-4.575	4.136	6.42		209118_s_at
MGD55C2313	0.023	-1.001	-1.213	NO DATA	NO DATA	-1.125	0.207	-0.342	-2.274		200665_s_at
MGD55F517	-0.355	-0.481	-2.727	NO DATA	NO DATA	-0.266	-0.33	0.408	-0.596		202428_x_at
MGD58F916	-0.327	-0.295	-4.526	NO DATA	NO DATA	0.316	1.242	0.292	2.613		211969_at
MGD63F514	0.081	0.181	-1.592	NO DATA	NO DATA	-0.268	-0.685	-0.182	-1.926		200826_at
MGD67H317	NO DATA	NO DATA	-1.429	NO DATA	NO DATA	0.308	0.228	-0.509	0.298		217869_at
MGDBGHX77076	NO DATA	NO DATA	-1.522	NO DATA	NO DATA	0.299	0.824	1.504	0.438		201300_s_at
MGDH1010	-0.312	-0.999	-3.024	NO DATA	NO DATA	0.512	-0.639	-2.57	-0.484		200030_s_at
MGDH1023	0.198	-0.095	-3.026	NO DATA	NO DATA	5.17	5.43	0.918	0.271		200614_at
MGDH1077	NO DATA	NO DATA	-1.075	NO DATA	NO DATA	0.78	2.066	0.57	5.2		201121_s_at
MGDH1270	0.001	-0.261	-3.147	NO DATA	NO DATA	1.041	1.144	0.033	0.365		202077_at
MGDH1369	0.361	0.322	-5	NO DATA	NO DATA	7.36	4.762	-1.512	13.72		201242_s_at
MGDH1393	-0.207	-0.743	-1.019	NO DATA	NO DATA	-0.038	-0.321	0.91	0.418		200013_at
MGDH1585	NO DATA	NO DATA	-3.407	-2.248	-0.702	5.87	4.859	1.443	-3.921		202508_s_at
MGDH1771	-0.654	-0.701	-1.078	NO DATA	NO DATA	-0.237	0.999	0.366	-0.071		218213_s_at
MGDH1873	NO DATA	NO DATA	-1.436	NO DATA	NO DATA	0.774	0.359	0.379	-0.463		203621_at
MGDH20155	-0.257	-0.776	1.705	NO DATA	NO DATA	-2.883	-1.694	1.982	-2.663		200081_s_at
MGDH2021	-0.302	0.178	-1.1	NO DATA	NO DATA	-0.62	-0.526	1.699	-0.241		200621_at
MGDH20319	NO DATA	NO DATA	-1.367	NO DATA	NO DATA	2.479	7.65	1.983	2.734		210825_s_at
MGDH20763	NO DATA	NO DATA	-2.211	NO DATA	NO DATA	-1.583	-3.504	2.66	-5		200062_s_at
MGDH20798	-0.181	0.415	-1.515	NO DATA	NO DATA	-5	-1.14	-2.132	-0.788		200027_at
MGDH22026	-0.293	-0.93	-1.183	NO DATA	NO DATA	0.11	0.089	-0.134	-0.145		213735_s_at
MGDH22169	-0.627	0.941	-1.179	NO DATA	NO DATA	2.078	0.823	0.496	1.305		208852_s_at
MGDH22582	-0.232	0.606	-1.153	NO DATA	NO DATA	0.621	0.039	0.619	-0.899		204744_s_at
MGDH23066	NO DATA	NO DATA	-5	NO DATA	NO DATA	7.83	6.51	-0.401	-0.614		212581_x_at
MGDH23202	-0.101	0.456	-2.227	NO DATA	NO DATA	-0.116	-0.306	0.249	0.388		200807_s_at
MGDH25039	NO DATA	NO DATA	-3.723	NO DATA	NO DATA	-0.205	-0.113	-0.104	-0.027		201754_at
MGDH2504	NO DATA	NO DATA	-1.406	NO DATA	NO DATA	0.169	-0.077	-0.447	0.01		200015_s_at
MGDH25310	NO DATA	NO DATA	-1.256	NO DATA	NO DATA	0.479	-0.054	-0.122	0.246		218024_at
MGDH25835	-0.375	-0.974	-1.614	NO DATA	NO DATA	1.053	0.95	0.293	-0.174		203663_s_at
MGDH26922	-0.368	0.453	-1.658	NO DATA	NO DATA	6.14	4.882	-5	1.777		202260_s_at
MGDH2808	NO DATA	NO DATA	-1.16	NO DATA	NO DATA	-0.154	0.09	1.513	1.48		200681_at
MGDH2832	NO DATA	NO DATA	-2.351	NO DATA	NO DATA	1.8	4.634	-0.179	0.891		200886_s_at
MGDH2839	NO DATA	NO DATA	-1.092	NO DATA	NO DATA	-0.061	1.843	2.082	-0.574		218357_s_at
MGDH28390	NO DATA	NO DATA	-5	NO DATA	NO DATA	-0.19	1.175	0.37	-1.674		200925_at
MGDH28471	0.368	-0.059	-2.799	NO DATA	NO DATA	0.648	0.793	-0.409	0.394		201089_at
MGDH2854	NO DATA	NO DATA	-3.235	NO DATA	NO DATA	0.641	-0.508	-2.172	-3.012		215001_s_at
MGDH2875	NO DATA	NO DATA	-1.162	NO DATA	NO DATA	0.244	0.691	-2.719	0.032		209094_at
MGDH28765	NO DATA	NO DATA	-1.274	NO DATA	NO DATA	-1.502	-1.501	2.176	-0.491		201231_s_at
MGDH28861	-0.396	-1.573	-1.142	NO DATA	NO DATA	-2.531	-0.441	-1.608	0.268		202615_at
MGDH2994	-0.323	-0.872	-1.78	NO DATA	NO DATA	-0.688	-1.405	0.218	-1.555		200082_s_at
MGDH3087	-0.139	-0.721	-2.561	NO DATA	NO DATA	0.275	0.514	0.082	-0.034		209248_at
MGDH3279	-0.236	-0.712	-1.217	NO DATA	NO DATA	-2.349	-1.964	0.487	-3.572		201257_x_at
MGDH3386	-0.622	-0.983	1.006	NO DATA	NO DATA	2.356	5.21	5.66	5.44		203752_s_at
MGDH3973	0.762	0.418	-1.317	NO DATA	NO DATA	1.77	2.109	0.1	-0.913		200093_s_at
MGDH40465	-0.228	-0.63	-1.678	NO DATA	NO DATA	0.463	0.931	-0.305	-0.071		202233_s_at
MGDH4238	-0.276	-0.839	-2.345	NO DATA	NO DATA	0.51	-0.165	-0.668	-1.032		200738_s_at
MGDH4241	-0.119	0.685	-5	NO DATA	NO DATA	4.461	3.896	-4.061	3.575		203999_at
MGDH42451	-0.57	-1.027	-1.331	NO DATA	NO DATA	-1.048	-0.446	0.788	0.069		202011_at
MGDH42706	NO DATA	NO DATA	-2.096	NO DATA	NO DATA	2.21	-1.401	-0.586	-0.299		202228_s_at
MGDH4272	NO DATA	NO DATA	-2.115	NO DATA	NO DATA	2.656	4.103	-1.042	1.557		36994_at
MGDH4406	NO DATA	NO DATA	4.874	NO DATA	NO DATA	-0.916	-0.068	-0.476	0.712		201553_s_at
MGDH44202	0.318	0.676	-2.364	NO DATA	NO DATA	2.016	1.798	0.108	0.203		202395_at
MGDH44224	NO DATA	NO DATA	-1.938	NO DATA	NO DATA	-0.26	0.697	-1.69	-1.15		203485_at
MGDH44237	NO DATA	NO DATA	-3.959	NO DATA	NO DATA	-0.677	-0.276	2.125	0.055		201525_at
MGDH44249	-0.659	-0.706	-2.169	NO DATA	NO DATA	0.198	0.659	-0.342	0.312		203282_at
MGDH44639	NO DATA	NO DATA	-1.331	NO DATA	NO DATA	0.99	1.495	-2.302	0.868		205857_at
MGDH4723	-0.306	-0.857	-4.522	NO DATA	NO DATA	1.55	-0.034	-0.78	-0.373		213738_s_at
MGDH4775	-0.307	-0.535	-1.649	NO DATA	NO DATA	-0.282	-1.025	-1.126	-0.566		209089_at
MGDH4862	-0.335	-0.639	-3.091	NO DATA	NO DATA	-4.192	-2.646	0.634	-3.468		200061_s_at
MGDH4863	-0.718	-1.141	-1.695	NO DATA	NO DATA	-0.22	0.198	0.512	0.801		201425_at
MGDH4873	NO DATA	NO DATA	-2.219	NO DATA	NO DATA	0.469	2.029	0.538	-0.641		201972_at
MGDH4956	NO DATA	NO DATA	-1.038	NO DATA	NO DATA	2.044	0.546	1.305	0.587		200004_at
MGDH5038	-0.146	-0.751	-2.992	NO DATA	NO DATA	2.44	0.961	1.134	3.063		211983_x_at
MGDH5165	-0.894	0.491	-1.818	NO DATA	NO DATA	-2.344	-1.156	-2.27	2.183		210949_s_at
MGDH5271	-0.261	-0.754	-1.236	NO DATA	NO DATA	0.41	-0.22	0.264	-0.411		212600_s_at
MGDH5375	NO DATA	NO DATA	-1.549	NO DATA	NO DATA	0.23	-0.201	0.509	-5		210338_s_at
MGDH5408	NO DATA	NO DATA	-2.783	NO DATA	NO DATA	0.977	-0.202	-0.424	0.964		200818_at
MGDH5458	-0.071	-0.723	-1.415	NO DATA	NO DATA	0.862	0.809	1.043	-1.689		205480_s_at
MGDH5523	NO DATA	NO DATA	-1.233	NO DATA	NO DATA	0.128	0.335	0.308	0.283		202325_s_at
MGDH5713	-0.199	-0.941	-1.392	NO DATA	NO DATA	0.022	0.789	-0.127	-0.397		202961_s_at
MGDH5747	NO DATA	NO DATA	-1.266	NO DATA	NO DATA	0.203	0.234	0.316	0.498		204042_at
MGDH5776	0.187	-0.029	-4.627	NO DATA	NO DATA	-1.539	-0.412	2.19	-0.995		209123_at
MGDH59X2	NO DATA	NO DATA	-3.595	NO DATA	NO DATA	-0.378	-1.195	0.604	4.277		216520_s_at
MGDH5X33	NO DATA	NO DATA	-2.273	NO DATA	NO DATA	-1.197	-0.479	0.067	-1.017		218200_s_at
MGDH6020	NO DATA	NO DATA	-4.035	NO DATA	NO DATA	-1.181	-1.026	2.205	0.941		217720_at
MGDH6198	NO DATA	NO DATA	-1.482	NO DATA	NO DATA	-0.144	-0.425	-0.131	-0.212		217722_s_at
MGDH6473	-0.362	-0.77	-5	NO DATA	NO DATA	6.09	2.837	1.203	-3.166		200978_at
MGDH6528	NO DATA	NO DATA	-1.605	NO DATA	NO DATA	-0.07	0.448	-0.787	-0.093		200007_at
MGDH6572	NO DATA	NO DATA	-4.388	NO DATA	NO DATA	1.157	0.275	0.046	-1.061		215111_s_at
MGDH6636	-0.252	0.067	-1.135	NO DATA	NO DATA	-0.749	-0.416	0.219	-2.044		200877_at
MGDH6882	0.816	-0.634	-1.186	-0.846	0.219	-1.131	-1.252	-0.211	-0.043		200863_s_at
MGDH6936	NO DATA	NO DATA	-2.516	NO DATA	NO DATA	0.996	0.575	1.491	0.771		211999_at
MGDH6938	-0.374	-0.723	14.01	NO DATA	NO DATA	-4.076	-1.66	-4.336	-0.441		201429_s_at
MGDH6998	NO DATA	NO DATA	-1.341	NO DATA	NO DATA	-0.591	-0.302	0.49	0.453		200832_s_at
MGDH7069	-0.005	-1.164	-1.165	NO DATA	NO DATA	3.524	7.56	1.554	-3.638		200966_x_at
MGDH7083	NO DATA	NO DATA	-3.412	NO DATA	NO DATA	-0.065	0.201	-1.848	0.498		203498_at
MGDH7252	-0.259	-0.884	-1.715	NO DATA	NO DATA	-0.7	0.145	0.887	-1.025		200032_s_at
MGDH7403	NO DATA	NO DATA	-1.418	NO DATA	NO DATA	-0.001	0.168	0.933	0.328		218336_at
MGDH7474	0.036	0.481	-3.413	NO DATA	NO DATA	-1.719	-0.492	5.9	-2.43		221381_s_at
MGDH7624	-0.526	-0.671	-1.35	NO DATA	NO DATA	0.177	0.791	1.621	0.092		221483_s_at
MGDH7821	0.117	-0.178	-1.281	NO DATA	NO DATA	0.395	0.309	-0.066	0.365		201472_at
MGDH8201	-0.186	-0.459	-2.063	NO DATA	NO DATA	0.09	-0.111	0.452	-0.943		201375_s_at
MGDH8299	NO DATA	NO DATA	-1.518	NO DATA	NO DATA	0.195	-0.009	0.307	-0.005		200804_at
MGDH8690	-0.514	-0.683	-2.244	NO DATA	NO DATA	-0.155	0.314	0.381	-0.478		201568_at
MGDH8837	-0.239	-0.87	-1.449	NO DATA	NO DATA	3.325	2.975	3.366	-0.707		200010_at
MGDH9443	-0.133	-0.8	1.143	NO DATA	NO DATA	-1.166	-0.883	-0.074	-1.579		200819_s_at
MGDH9526	-0.145	-0.667	1.871	NO DATA	NO DATA	-0.299	-2.384	0.957	-0.46		200926_at
MGDH9583	-0.016	-0.867	-4.9178	NO DATA	NO DATA	-1.038	-0.162	-2.513	-0.401		200623_s_at
MGDH9856	1.312	0.531	-1.476	NO DATA	NO DATA	0.68	1.043	0.176	-0.795		221008_s_at
MGDH9861	NO DATA	NO DATA	-2.306	NO DATA	NO DATA	1.487	1.129	2.92	1.187		200735_x_at
MGEBSHX73471	NO DATA	NO DATA	-5	NO DATA	NO DATA	3.375	4.707	-5	3.339		200633_at
MGHX5220169	NO DATA	NO DATA	-1.157	NO DATA	NO DATA	1.172	0.706	0.725	-0.396		200627_at
MGHX5222771	NO DATA	NO DATA	-1.184	NO DATA	NO DATA	0.117	0.731	0.003	-0.796		213011_s_at
MGHX5224669	NO DATA	NO DATA	-2.224	NO DATA	NO DATA	-0.046	1.827	1.077	-1.963		207974_s_at
MGHX5225153	NO DATA	NO DATA	-1.33	NO DATA	NO DATA	-0.351	-1.668	2.256	-0.751		200705_s_at
MGHX5233296	NO DATA	NO DATA	-2.246	NO DATA	NO DATA	-0.71	-1.118	-0.862	-5		200741_s_at
MGHX5245521	NO DATA	NO DATA	-1.79	NO DATA	NO DATA	-1.68	-0.651	0.053	0.395		200781_s_at
MGHX5248032	NO DATA	NO DATA	2.638	NO DATA	NO DATA	-1.267	-0.474	0.314	-1.194		217753_s_at
MGHX5255922	NO DATA	NO DATA	-3.956	NO DATA	NO DATA	0.984	0.065	-2.411	-0.447		217773_s_at
MGHX5271032	NO DATA	NO DATA	-1.605	NO DATA	NO DATA	0.68	0.239	-0.238	-1.837		208909_at
MGHX5274052	NO DATA	NO DATA	-1.602	NO DATA	NO DATA	-0.706	0.779	0.74	2.318		200080_s_at
MGHX5274520	NO DATA	NO DATA	-5	NO DATA	NO DATA	4.801	5.83	-1.998	-0.619		AFFX-HUMGAPDH/M33197_3_at
MGHX5283226	NO DATA	NO DATA	-2.952	NO DATA	NO DATA	0.217	-0.706	1.278	0.676		208905_at
MGHX5286693	NO DATA	NO DATA	-1.13	NO DATA	NO DATA	1.681	2.459	0.841	-1.527		210406_s_at
MGHX5297737	NO DATA	NO DATA	-1.164	NO DATA	NO DATA	-1.001	0.264	0.61	0.476		208662_s_at
MGHX5298992	NO DATA	NO DATA	-1.245	NO DATA	NO DATA	0.357	0.684	0.289	0.247		200882_s_at
MGHX617260	NO DATA	NO DATA	-2.637	NO DATA	NO DATA	-5	-5	-4.153	-3.36		201049_s_at
MGHX698360	NO DATA	NO DATA	-5	NO DATA	NO DATA	-2.353	0.055	-1.495	-4.022		212185_x_at

## Sheet: reg Anim NOT human
organism	C.elegans	C.elegans	Human	Mouse	Mouse	Macaque	Macaque	Macaque	Macaque
treatment	A53T mutant	alpha-SYN mutant	Parkinson's Disease	MPTP	RASALIGINE	MPTP 6 days	MPTP 12 days	MPTP 25 days	Saline treatment
area	worm	worm	SN	Midbrain	Midbrain	SN	SN	SN	SN
METAGENE	z-ratio	z-ratio	z-ratio	z-ratio	z-ratio	z-ratio	z-ratio	z-ratio	z-ratio		Human U133A AFFY_ID used in the analysis
MGBOHHX622007	NO DATA	NO DATA	0.111	NO DATA	NO DATA	0.701	0.376	0.163	-0.042		204527_at
MGBOHHX622528	NO DATA	NO DATA	-0.042	NO DATA	NO DATA	1.253	0.109	0.721	-0.884		202593_s_at
MGBOHHX624497	NO DATA	NO DATA	0.142	NO DATA	NO DATA	-0.537	-0.045	-0.554	0.173		209108_at
MGBOHHX625785	NO DATA	NO DATA	0.126	NO DATA	NO DATA	1.017	0.763	0.291	-0.064		203392_s_at
MGBOHHX626179	NO DATA	NO DATA	0.023	NO DATA	NO DATA	0.972	0.617	0.997	0.727		201157_s_at
MGBOHHX626449	NO DATA	NO DATA	0.198	NO DATA	NO DATA	-0.057	-0.149	-0.24	-0.064		203675_at
MGBOHHX628548	NO DATA	NO DATA	0.126	NO DATA	NO DATA	0.29	0.657	0.143	0.158		201953_at
MGBOHHX628635	NO DATA	NO DATA	0.087	NO DATA	NO DATA	-1.05	-0.788	-0.979	-0.404		202762_at
MGBOHHX628664	NO DATA	NO DATA	0.127	NO DATA	NO DATA	-0.28	-0.434	0.154	-0.086		206893_at
MGBOHHX78578	0.795	0.393	-0.059	NO DATA	NO DATA	-1.384	-1.843	-0.345	0.483		201051_at
MGBOHHX78623	NO DATA	NO DATA	0.096	NO DATA	NO DATA	0.401	1.27	1.787	-0.249		207279_s_at
MGBOHHX79723	NO DATA	NO DATA	0.139	NO DATA	NO DATA	-0.129	-0.439	-0.585	-0.271		201783_s_at
MGBOHHX8932	-0.303	-0.592	0.155	NO DATA	NO DATA	1.411	4.066	1.323	0.283		205738_s_at
MGBQNHX620949	NO DATA	NO DATA	0.182	NO DATA	NO DATA	0.981	0.841	1.089	0.624		203618_at
MGBQNHX624954	NO DATA	NO DATA	0.14	NO DATA	NO DATA	0.938	0.461	0.722	0.949		201935_s_at
MGBQNHX625207	NO DATA	NO DATA	-0.103	NO DATA	NO DATA	0.982	0.082	0.538	0.638		217941_s_at
MGBQNHX72380	NO DATA	NO DATA	0.004	NO DATA	NO DATA	0.221	0.652	0.325	1.141		212595_s_at
MGBQNHX73138	NO DATA	NO DATA	0.132	NO DATA	NO DATA	0.222	0.218	0.86	0.217		208030_s_at
MGBQNHX74049	NO DATA	NO DATA	0.014	NO DATA	NO DATA	1.056	1.395	1.86	0.608		208761_s_at
MGBQNHX76089	NO DATA	NO DATA	0.179	NO DATA	NO DATA	0.239	0.618	0.502	0.564		200852_x_at
MGBQNHX77725	NO DATA	NO DATA	-0.158	NO DATA	NO DATA	-0.337	0.437	0.562	1.326		202936_s_at
MGBQNHX78198	NO DATA	NO DATA	-0.039	NO DATA	NO DATA	-1.153	-0.661	-0.474	-0.759		208240_s_at
MGBQNHX8879	NO DATA	NO DATA	-0.087	NO DATA	NO DATA	0.503	0.598	0.364	-0.027		201445_at
MGC039715	-0.092	-0.795	0.043	NO DATA	NO DATA	-0.772	-1.789	-0.918	-0.803		217798_at
MGC045915	-0.615	-0.777	0.08	NO DATA	NO DATA	0.147	1.577	0.007	0.003		203895_at
MGC057511	-0.005	0.141	-0.142	NO DATA	NO DATA	-0.413	-0.344	-1.056	-0.485		49077_at
MGC057512	0.344	0.49	0.09	NO DATA	NO DATA	-0.347	-0.099	-0.497	-0.094		201624_at
MGCUBHX620555	NO DATA	NO DATA	-0.003	NO DATA	NO DATA	0.369	0.348	1.276	1.23		202454_s_at
MGCUBHX620772	NO DATA	NO DATA	0.067	NO DATA	NO DATA	-0.581	-1.13	-1.365	-0.766		201431_s_at
MGCUBHX620837	NO DATA	NO DATA	0.109	NO DATA	NO DATA	-0.298	-0.308	-0.058	-0.079		205756_s_at
MGCUBHX621175	NO DATA	NO DATA	0.174	NO DATA	NO DATA	-1.681	0.401	-0.455	-0.987		1598_g_at
MGCUBHX621261	NO DATA	NO DATA	-0.192	NO DATA	NO DATA	4.044	-0.291	1.052	-0.551		205336_at
MGCUBHX621288	NO DATA	NO DATA	0.097	0.083	0.104	-1.195	-1.249	0.483	-0.921		210202_s_at
MGCUBHX621362	NO DATA	NO DATA	-0.071	NO DATA	NO DATA	0.785	0.129	0.621	0.224		212681_at
MGCUBHX621410	NO DATA	NO DATA	0.007	NO DATA	NO DATA	0.063	0.271	0.661	0.025		203963_at
MGCUBHX621774	-0.059	-0.715	0.073	NO DATA	NO DATA	0.096	0.192	0.054	0.527		202447_at
MGCUBHX622689	NO DATA	NO DATA	0.036	NO DATA	NO DATA	-0.221	-0.492	-0.103	0.113		212063_at
MGCUBHX622893	NO DATA	NO DATA	-0.075	NO DATA	NO DATA	-0.559	-0.403	-1.332	-1.786		204260_at
MGCUBHX623157	NO DATA	NO DATA	0.167	NO DATA	NO DATA	-0.133	-0.216	-0.285	-0.027		209657_s_at
MGCUBHX623726	NO DATA	NO DATA	0.116	NO DATA	NO DATA	-0.317	0.489	1.502	1.555		203603_s_at
MGCUBHX623764	NO DATA	NO DATA	0.146	NO DATA	NO DATA	1.851	0.196	0.454	0.675		209956_s_at
MGCUBHX624027	NO DATA	NO DATA	-0.023	NO DATA	NO DATA	0.187	1.828	0.189	0.217		201180_s_at
MGCUBHX624163	NO DATA	NO DATA	-0.144	NO DATA	NO DATA	0.619	0.379	0.699	-0.507		209330_s_at
MGCUBHX624570	NO DATA	NO DATA	0.089	NO DATA	NO DATA	-0.237	-0.52	-0.562	-0.234		204847_at
MGCUBHX624573	NO DATA	NO DATA	0.077	NO DATA	NO DATA	-0.395	-0.254	-1.008	1.045		204584_at
MGCUBHX624700	NO DATA	NO DATA	0.136	NO DATA	NO DATA	0.905	0.561	1.09	-0.603		203405_at
MGCUBHX625047	NO DATA	NO DATA	0.024	NO DATA	NO DATA	1.754	1.945	4.65	-0.122		208855_s_at
MGCUBHX625068	1.124	2.222	0.173	NO DATA	NO DATA	-0.058	-0.081	0.164	0.224		203306_s_at
MGCUBHX625204	NO DATA	NO DATA	-0.038	NO DATA	NO DATA	4.486	3.58	0.636	0.816		205751_at
MGCUBHX625582	NO DATA	NO DATA	-0.013	NO DATA	NO DATA	1.865	2.847	1.848	-0.041		202760_s_at
MGCUBHX625651	NO DATA	NO DATA	0.142	NO DATA	NO DATA	-0.127	-0.483	-0.26	-0.071		217850_at
MGCUBHX625899	NO DATA	NO DATA	-0.028	NO DATA	NO DATA	0.07	1.401	1.275	-0.381		210517_s_at
MGCUBHX626008	NO DATA	NO DATA	-0.19	NO DATA	NO DATA	1.147	0.417	0.808	1.008		209106_at
MGCUBHX626097	NO DATA	NO DATA	0.062	NO DATA	NO DATA	-0.203	-0.208	-0.194	-0.16		205404_at
MGCUBHX626265	NO DATA	NO DATA	0.121	NO DATA	NO DATA	0.053	-0.208	-0.534	0.084		200797_s_at
MGCUBHX626463	NO DATA	NO DATA	-0.022	NO DATA	NO DATA	-0.206	-0.876	-0.483	-0.522		214268_s_at
MGCUBHX626585	NO DATA	NO DATA	0.02	NO DATA	NO DATA	0.156	-0.394	-0.314	0.15		200686_s_at
MGCUBHX626859	NO DATA	NO DATA	0.164	NO DATA	NO DATA	0.761	1.107	0.356	0.956		204632_at
MGCUBHX626907	NO DATA	NO DATA	-0.076	NO DATA	NO DATA	0.803	2.941	1.108	1.119		201364_s_at
MGCUBHX627472	NO DATA	NO DATA	0.019	NO DATA	NO DATA	-0.651	-0.8	-0.088	-1.342		218656_s_at
MGCUBHX627738	NO DATA	NO DATA	-0.032	NO DATA	NO DATA	1.195	0.599	1.303	0.653		204165_at
MGCUBHX628055	NO DATA	NO DATA	0.06	NO DATA	NO DATA	0.622	-0.017	-0.051	3.115		216617_s_at
MGCUBHX628113	NO DATA	NO DATA	0.009	NO DATA	NO DATA	-0.369	-0.876	-0.418	-0.463		208654_s_at
MGCUBHX628522	NO DATA	NO DATA	0.002	NO DATA	NO DATA	-0.263	-0.346	-1.583	-0.027		219308_s_at
MGCUBHX628821	NO DATA	NO DATA	0.181	NO DATA	NO DATA	-1	-0.379	-0.456	-0.655		205359_at
MGCUBHX628894	NO DATA	NO DATA	-0.039	NO DATA	NO DATA	-0.978	0.149	-1.049	0.872		218012_at
MGCUBHX628929	NO DATA	NO DATA	-0.043	NO DATA	NO DATA	0.058	-0.175	1.511	0.04		205989_s_at
MGCUBHX628974	NO DATA	NO DATA	-0.19	NO DATA	NO DATA	0.214	0.259	0.732	0.15		201859_at
MGCUBHX629074	NO DATA	NO DATA	0.113	NO DATA	NO DATA	0.539	0.21	0.384	0.165		204434_at
MGCUBHX629148	NO DATA	NO DATA	0.035	NO DATA	NO DATA	0.232	0.912	0.365	0.121		218120_s_at
MGCUBHX629281	NO DATA	NO DATA	0.043	NO DATA	NO DATA	-0.211	-0.158	-0.543	0.084		206935_at
MGCUBHX629549	NO DATA	NO DATA	0.174	NO DATA	NO DATA	-0.169	-0.648	-0.534	-0.226		221523_s_at
MGCUBHX629816	NO DATA	NO DATA	0.133	NO DATA	NO DATA	-0.495	-0.406	-0.628	-0.264		213677_s_at
MGCUBHX630438	NO DATA	NO DATA	-0.112	NO DATA	NO DATA	0.147	0.279	0.568	0.343		209944_at
MGCUBHX630816	NO DATA	NO DATA	0.054	NO DATA	NO DATA	-0.468	2.308	0.351	0.176		200834_s_at
MGCUBHX630931	NO DATA	NO DATA	-0.087	NO DATA	NO DATA	0.187	-0.476	1.264	0.143		203038_at
MGCUBHX630989	NO DATA	NO DATA	0.089	NO DATA	NO DATA	0.391	-0.557	-0.852	0.432		203301_s_at
MGCUBHX632037	NO DATA	NO DATA	0.022	NO DATA	NO DATA	-2.174	-2.015	-0.056	-1.556		218667_at
MGCUBHX632857	NO DATA	NO DATA	-0.167	NO DATA	NO DATA	0.486	0.9	0.336	0.025		200782_at
MGCUBHX632875	NO DATA	NO DATA	0.143	NO DATA	NO DATA	0.105	-0.325	-0.488	-0.042		205279_s_at
MGCUBHX71076	NO DATA	NO DATA	0.163	NO DATA	NO DATA	0.562	0.577	0.298	-0.16		203837_at
MGCUBHX71128	NO DATA	NO DATA	-0.06	NO DATA	NO DATA	-0.511	-0.483	-0.527	-0.338		205632_s_at
MGCUBHX71205	NO DATA	NO DATA	0.129	NO DATA	NO DATA	-0.408	-0.199	-0.903	-0.123		200971_s_at
MGCUBHX71241	NO DATA	NO DATA	0.105	NO DATA	NO DATA	-0.202	-0.481	-0.157	-0.034		209574_s_at
MGCUBHX71485	NO DATA	NO DATA	0.137	NO DATA	NO DATA	-1.233	-1.476	1.911	-1.114		214086_s_at
MGCUBHX71591	1.135	0.705	-0.127	NO DATA	NO DATA	-0.761	0.636	-1.016	1.37		204811_s_at
MGCUBHX71726	NO DATA	NO DATA	-0.117	NO DATA	NO DATA	-1.53	-1.307	-0.879	-1.416		201590_x_at
MGCUBHX71974	NO DATA	NO DATA	-0.092	NO DATA	NO DATA	-0.566	-0.333	-0.586	-1.128		201170_s_at
MGCUBHX72369	NO DATA	NO DATA	-0.05	NO DATA	NO DATA	0	0.112	-0.72	-0.219		219600_s_at
MGCUBHX72622	NO DATA	NO DATA	-0.057	NO DATA	NO DATA	1.183	1.374	0.957	1.207		203140_at
MGCUBHX72953	NO DATA	NO DATA	0.063	NO DATA	NO DATA	0.392	1.545	0.336	0.631		202554_s_at
MGCUBHX72978	NO DATA	NO DATA	-0.013	NO DATA	NO DATA	-0.22	-0.15	-0.315	0.298		213262_at
MGCUBHX73197	NO DATA	NO DATA	0.032	NO DATA	NO DATA	-0.884	-0.247	-0.165	-0.692		217975_at
MGCUBHX73343	NO DATA	NO DATA	0.198	NO DATA	NO DATA	-0.185	-0.099	-0.221	-0.005		205803_s_at
MGCUBHX73389	NO DATA	NO DATA	0.166	NO DATA	NO DATA	-0.015	-0.276	-0.479	0.209		202766_s_at
MGCUBHX73401	NO DATA	NO DATA	-0.022	NO DATA	NO DATA	-2.02	-0.544	-1.793	0.439		39966_at
MGCUBHX73510	NO DATA	NO DATA	0.125	NO DATA	NO DATA	-1.292	-1.545	-1.213	-0.862		221675_s_at
MGCUBHX73609	NO DATA	NO DATA	-0.195	NO DATA	NO DATA	-0.118	-1.676	-1.878	0.831		222005_s_at
MGCUBHX73720	NO DATA	NO DATA	-0.07	NO DATA	NO DATA	0.53	0.142	0.218	1.037		218003_s_at
MGCUBHX73826	-0.143	-0.705	-0.004	NO DATA	NO DATA	0.145	0.822	0.547	0.003		217990_at
MGCUBHX73954	NO DATA	NO DATA	0.181	NO DATA	NO DATA	0.795	1.303	0.209	0.742		202982_s_at
MGCUBHX74079	NO DATA	NO DATA	-0.016	NO DATA	NO DATA	0.727	1.607	-0.231	0.18		209146_at
MGCUBHX74159	NO DATA	NO DATA	-0.048	NO DATA	NO DATA	-0.418	-0.468	-1.116	-1.328		206949_s_at
MGCUBHX74280	NO DATA	NO DATA	-0.19	NO DATA	NO DATA	0.376	-0.055	0.438	0.321		218773_s_at
MGCUBHX74664	NO DATA	NO DATA	-0.026	NO DATA	NO DATA	-1.518	-1.275	-1.556	-1.239		201368_at
MGCUBHX74832	NO DATA	NO DATA	0.101	NO DATA	NO DATA	0.832	0.982	-0.045	0.631		205567_at
MGCUBHX75126	NO DATA	NO DATA	0.1	NO DATA	NO DATA	-0.631	1.117	0.493	0.402		200634_at
MGCUBHX75626	NO DATA	NO DATA	0.163	NO DATA	NO DATA	-0.298	-0.268	-0.297	0.062		204679_at
MGCUBHX75762	NO DATA	NO DATA	-0.096	NO DATA	NO DATA	0.416	0.615	0.003	-0.138		201577_at
MGCUBHX75931	NO DATA	NO DATA	0.085	NO DATA	NO DATA	-0.265	-0.085	-0.068	-0.204		202418_at
MGCUBHX75951	NO DATA	NO DATA	0.176	NO DATA	NO DATA	-0.213	-0.241	-0.436	-0.182		202421_at
MGCUBHX76110	NO DATA	NO DATA	-0.024	NO DATA	NO DATA	-0.266	-0.663	-0.723	-0.537		204642_at
MGCUBHX76274	NO DATA	NO DATA	0.162	NO DATA	NO DATA	0.333	-1.2	-0.638	1.562		205334_at
MGCUBHX76647	NO DATA	NO DATA	0.016	NO DATA	NO DATA	0.398	0.888	1.685	0.587		218061_at
MGCUBHX76772	NO DATA	NO DATA	0.198	NO DATA	NO DATA	-0.356	-0.314	-0.046	-0.027		209130_at
MGCUBHX76976	NO DATA	NO DATA	-0.163	NO DATA	NO DATA	-0.107	1.462	0.783	-0.53		207121_s_at
MGCUBHX77052	NO DATA	NO DATA	0.089	NO DATA	NO DATA	2.577	-2.399	-1.743	-2.037		220551_at
MGCUBHX77867	NO DATA	NO DATA	-0.131	NO DATA	NO DATA	1.6	1.291	1.727	0.89		200626_s_at
MGCUBHX78154	NO DATA	NO DATA	-0.094	NO DATA	NO DATA	0.503	0.178	0.685	-0.345		201772_at
MGCUBHX78284	NO DATA	NO DATA	0.049	NO DATA	NO DATA	0.733	0.841	-0.216	0.727		203131_at
MGCUBHX78410	NO DATA	NO DATA	0.145	NO DATA	NO DATA	1.183	1.774	-0.587	2.761		208626_s_at
MGCUBHX78440	NO DATA	NO DATA	0.063	NO DATA	NO DATA	-0.083	-0.521	0.007	0.047		203310_at
MGCUBHX78553	NO DATA	NO DATA	0.116	NO DATA	NO DATA	-0.246	-0.15	-0.591	-0.078		210962_s_at
MGCUBHX78603	NO DATA	NO DATA	0.115	NO DATA	NO DATA	-0.241	-0.362	-1.275	-0.662		202712_s_at
MGCUBHX78728	NO DATA	NO DATA	-0.143	NO DATA	NO DATA	-0.897	0.089	-0.373	-0.537		203611_at
MGCUBHX79177	NO DATA	NO DATA	0.041	NO DATA	NO DATA	-2.437	-0.575	1.195	-1.785		202242_at
MGCUBHX79284	NO DATA	NO DATA	0.173	NO DATA	NO DATA	0.036	-0.081	-0.599	0.077		203659_s_at
MGCUBHX79315	NO DATA	NO DATA	0.006	NO DATA	NO DATA	-0.9	-1.486	0.488	-0.923		206765_at
MGCUBHX79582	NO DATA	NO DATA	0.101	NO DATA	NO DATA	-0.066	-0.179	-0.433	0.003		204994_at
MGCUBHX8188	NO DATA	NO DATA	0.179	NO DATA	NO DATA	-1.688	-0.876	-1.086	-1.201		209030_s_at
MGCUBHX8430	NO DATA	NO DATA	0.122	NO DATA	NO DATA	0.504	0.843	0.732	0.18		46270_at
MGCUBHX8496	NO DATA	NO DATA	0.144	NO DATA	NO DATA	0.082	0.662	0.719	-0.411		212774_at
MGCUBHX8661	NO DATA	NO DATA	-0.034	NO DATA	NO DATA	0.528	0.538	0.013	-0.086		202075_s_at
MGCUBHX8812	NO DATA	NO DATA	0.112	NO DATA	NO DATA	-0.475	0.961	-2.096	0.092		219896_at
MGCUBHX8857	NO DATA	NO DATA	0.1	NO DATA	NO DATA	-0.983	-0.613	0.178	-0.404		203845_at
MGCX24615	0.862	0.77	0.079	NO DATA	NO DATA	-0.142	-0.109	-0.258	0.076		205361_s_at
MGD02H911	-0.981	-0.798	0.162	NO DATA	NO DATA	-0.335	-0.039	0.517	0.247		210649_s_at
MGD05B314	-0.346	0.032	0.038	NO DATA	NO DATA	-0.504	-0.476	-0.519	-0.869		200940_s_at
MGD07H4122	NO DATA	NO DATA	0.151	NO DATA	NO DATA	0.318	0.377	0.43	0.106		218316_at
MGD23E2313	1.259	0.805	-0.005	NO DATA	NO DATA	5.16	3.399	1.484	14.01		208389_s_at
MGD23E912	0.126	0.251	0.17	NO DATA	NO DATA	-0.084	0.2	-1.069	-0.13		204372_s_at
MGD25G616	NO DATA	NO DATA	0.062	NO DATA	NO DATA	-0.221	-0.278	-0.287	0.38		215075_s_at
MGD36B214	0.61	1.453	0.192	NO DATA	NO DATA	-0.092	-0.345	0.053	0.084		202683_s_at
MGD36B216	0.809	0.377	-0.125	NO DATA	NO DATA	-0.708	-0.386	0.172	-0.197		219429_at
MGD36G718	1.282	-0.687	0.192	NO DATA	NO DATA	-0.814	-0.92	-1.157	-0.692		221004_s_at
MGD37D713	-0.186	-0.172	0.076	NO DATA	NO DATA	-0.967	-1.297	-0.909	1.452		204762_s_at
MGD39I911	NO DATA	NO DATA	-0.014	NO DATA	NO DATA	-0.127	-0.151	-0.48	0.091		202116_at
MGD45D717	0.461	0.48	-0.149	0.118	0.041	NO DATA	NO DATA	NO DATA	NO DATA		203244_at
MGD48D413	-0.366	-0.318	-0.155	NO DATA	NO DATA	-0.003	0.282	1.684	0.705		208706_s_at
MGD48I617	-1.32	-1.901	0.155	NO DATA	NO DATA	0.037	-0.08	-0.203	0.446		221761_at
MGD52D519	0.099	-0.212	-0.076	NO DATA	NO DATA	0.627	0.671	0.93	0.476		208649_s_at
MGD53E919	0.327	-0.316	-0.193	NO DATA	NO DATA	4.844	1.145	2.804	-1.071		200602_at
MGD56H118	NO DATA	NO DATA	-0.114	NO DATA	NO DATA	-0.1	-0.207	-0.258	0.047		209154_at
MGD57D312	-1.018	-1.022	-0.032	NO DATA	NO DATA	-0.034	0.238	0.897	0.254		211992_at
MGD57I414	-1.661	-0.973	-0.138	NO DATA	NO DATA	1.056	1.512	1.326	-0.04		200060_s_at
MGD58F2316	-0.318	-0.074	0.073	NO DATA	NO DATA	0.801	1.208	3.671	2.014		200964_at
MGD59F813	0.134	1.681	0.195	NO DATA	NO DATA	-0.118	0.133	-0.461	0.062		209382_at
MGD63F516	0.239	1.5	-0.173	NO DATA	NO DATA	0.101	-0.457	-0.896	-1.202		217922_at
MGD67D2011	-1.184	2.412	0.167	0.224	0.034	NO DATA	NO DATA	NO DATA	NO DATA		221972_s_at
MGDBGHX620306	NO DATA	NO DATA	0.188	NO DATA	NO DATA	-0.826	-0.318	0.238	-1.704		209291_at
MGDBGHX624783	NO DATA	NO DATA	0.193	NO DATA	NO DATA	0.036	-0.94	-0.994	-0.137		201563_at
MGDBGHX625808	NO DATA	NO DATA	0.181	NO DATA	NO DATA	-1.977	-0.669	-0.34	-0.123		208728_s_at
MGDBGHX630090	NO DATA	NO DATA	-0.053	NO DATA	NO DATA	0.214	-0.484	-0.454	0.283		218683_at
MGDH1017	-1.819	-1.51	0.183	NO DATA	NO DATA	0.007	0.45	0.041	0.047		200953_s_at
MGDH1033	0.07	0.338	0.063	NO DATA	NO DATA	-0.827	-0.563	-0.794	-0.278		208675_s_at
MGDH1209	-0.103	-0.442	0.036	NO DATA	NO DATA	-0.008	0.901	-0.059	-0.152		206290_s_at
MGDH1241	0.699	1.284	0.093	NO DATA	NO DATA	0.011	-0.207	-0.323	-0.005		218310_at
MGDH1360	NO DATA	NO DATA	-0.189	NO DATA	NO DATA	0.495	0.277	-0.031	0.757		203740_at
MGDH1515	NO DATA	NO DATA	-0.056	NO DATA	NO DATA	-1.362	3.903	6.15	1.513		200663_at
MGDH1552	0.813	0.552	0.076	NO DATA	NO DATA	-0.015	0.056	-0.764	0.143		204224_s_at
MGDH1849	-0.524	-0.335	-0.123	NO DATA	NO DATA	-0.914	-0.76	-0.152	0.025		203266_s_at
MGDH1853	NO DATA	NO DATA	0.052	NO DATA	NO DATA	-0.052	-0.319	-0.712	-0.02		205644_s_at
MGDH20240	1.545	-0.105	0.056	NO DATA	NO DATA	-0.985	-0.529	0.378	-0.869		203133_at
MGDH2028	-0.639	1.623	0.137	NO DATA	NO DATA	-0.221	-0.337	0.034	-0.108		203406_at
MGDH20285	NO DATA	NO DATA	0.197	NO DATA	NO DATA	-0.846	-0.535	-0.391	-0.95		202397_at
MGDH20529	0.117	0.348	0.126	NO DATA	NO DATA	-0.203	-0.393	-0.231	-0.212		209449_at
MGDH20607	-0.267	-0.669	0.213	NO DATA	NO DATA	0.664	0.332	0.279	0.062		217846_at
MGDH20610	0.19	-0.968	0.195	NO DATA	NO DATA	0.25	0.143	0.044	0.335		217758_s_at
MGDH20716	NO DATA	NO DATA	0.197	NO DATA	NO DATA	-0.521	-0.261	-0.124	-1.024		202630_at
MGDH20834	NO DATA	NO DATA	-0.176	NO DATA	NO DATA	-1.157	0.191	0.348	-2.207		201002_s_at
MGDH2167	NO DATA	NO DATA	-0.135	NO DATA	NO DATA	-1.112	-1.385	-0.65	-1.084		202362_at
MGDH2188	-0.442	-0.581	-0.165	NO DATA	NO DATA	-0.066	0.95	1.377	-0.197		208611_s_at
MGDH22377	-0.302	0.178	0.022	NO DATA	NO DATA	0.527	0.967	0.949	0.077		208720_s_at
MGDH22385	-0.807	-0.476	-0.075	NO DATA	NO DATA	-0.803	-0.623	-0.409	-0.788		201225_s_at
MGDH2253	NO DATA	NO DATA	0.009	NO DATA	NO DATA	0.827	-0.048	1.006	-0.322		202776_at
MGDH22610	-0.402	0.565	-0.063	NO DATA	NO DATA	0.074	1.444	0.968	-0.078		221488_s_at
MGDH22908	-0.417	1.272	-0.014	NO DATA	NO DATA	2.07	1.44	0.46	2.124		201591_s_at
MGDH22X2	0.359	0.113	-0.196	NO DATA	NO DATA	0.683	0.95	0.428	0.601		202352_s_at
MGDH23025	NO DATA	NO DATA	-0.051	NO DATA	NO DATA	-1.427	-1.268	-0.429	-1.04		202439_s_at
MGDH23087	NO DATA	NO DATA	-0.069	NO DATA	NO DATA	0.892	0.309	2.022	0.632		212455_at
MGDH23334	-0.186	-0.092	0.12	NO DATA	NO DATA	-1.704	-4.545	-2.413	0.04		200679_x_at
MGDH23344	-0.519	-1.282	0.147	NO DATA	NO DATA	0.385	-0.503	0.484	0.417		202069_s_at
MGDH23524	1.027	1.171	0.199	NO DATA	NO DATA	0.112	-0.327	0.08	0.217		203095_at
MGDH24167	NO DATA	NO DATA	0.197	NO DATA	NO DATA	-0.307	-0.162	-0.215	-0.004		203162_s_at
MGDH24414	NO DATA	NO DATA	-0.025	NO DATA	NO DATA	-0.909	-0.608	-0.1	-1.476		200046_at
MGDH25115	0.119	-0.29	0.127	NO DATA	NO DATA	0.541	1.694	2.031	1.001		205278_at
MGDH25625	NO DATA	NO DATA	0.151	NO DATA	NO DATA	-1.404	-1.7	-1.359	-1.593		202227_s_at
MGDH2564	-0.023	-0.425	0.035	-0.175	-0.225	-0.293	-1.17	-1.614	-1.15		213598_at
MGDH2583	NO DATA	NO DATA	-0.009	NO DATA	NO DATA	0.154	0.365	0.695	0.373		202798_at
MGDH2612	0.324	0.405	0.199	0.423	0.013	NO DATA	NO DATA	NO DATA	NO DATA		200988_s_at
MGDH26377	NO DATA	NO DATA	0.072	NO DATA	NO DATA	-0.008	-0.025	1.145	-0.197		218495_at
MGDH2708	-0.302	-0.64	0.169	NO DATA	NO DATA	0.231	0.248	-0.076	0.283		216092_s_at
MGDH28280	-0.174	0.734	0.01	NO DATA	NO DATA	-1.335	-0.783	-0.063	-0.44		203947_at
MGDH28547	-0.392	0.653	-0.199	NO DATA	NO DATA	-0.652	-0.479	-0.476	0.844		200608_s_at
MGDH28915	NO DATA	NO DATA	0.093	NO DATA	NO DATA	0.438	1.233	0.789	-0.418		214179_s_at
MGDH2919	0.772	0.924	0.094	NO DATA	NO DATA	-1.392	-1.159	-0.832	-0.877		209316_s_at
MGDH29366	NO DATA	NO DATA	-0.119	NO DATA	NO DATA	-0.59	-0.436	-1.015	0.379		202555_s_at
MGDH29421	NO DATA	NO DATA	-0.093	NO DATA	NO DATA	1.882	1.779	1.608	0.305		212751_at
MGDH29721	NO DATA	NO DATA	0.067	NO DATA	NO DATA	-0.246	-0.531	-0.535	-0.116		201989_s_at
MGDH2988	0.559	0.955	0.057	-0.021	-0.097	0.377	-0.16	-0.425	0.01		207614_s_at
MGDH3042	1.942	1.083	0.158	NO DATA	NO DATA	-1.589	-1.853	-1.366	-1.017		204064_at
MGDH3128	NO DATA	NO DATA	0.037	NO DATA	NO DATA	-1.171	-1.706	0.712	-0.648		203351_s_at
MGDH3202	0.096	0.486	-0.13	NO DATA	NO DATA	-0.169	-0.17	-0.167	-0.241		217942_at
MGDH3335	NO DATA	NO DATA	-0.035	NO DATA	NO DATA	0.223	-0.639	0.08	-0.234		202811_at
MGDH3397	-0.954	-1.053	-0.124	NO DATA	NO DATA	3.277	0.691	1.465	-0.514		203039_s_at
MGDH3405	-1.059	0.103	-0.024	NO DATA	NO DATA	0.308	0.249	0.668	0.106		209510_at
MGDH3522	-0.466	-0.115	0.193	NO DATA	NO DATA	-1.346	0.677	-0.958	-1.046		209815_at
MGDH3711	NO DATA	NO DATA	0.07	NO DATA	NO DATA	-0.452	-0.991	-0.959	-0.123		202743_at
MGDH3908	0.081	0.701	-0.175	NO DATA	NO DATA	-0.789	-1.109	-0.073	-0.729		211185_s_at
MGDH4029	0.369	0.75	-0.164	0.216	0.12	NO DATA	NO DATA	NO DATA	NO DATA		213535_s_at
MGDH4039	NO DATA	NO DATA	-0.142	NO DATA	NO DATA	0.445	0.327	0.126	0.15		202794_at
MGDH40549	NO DATA	NO DATA	-0.076	NO DATA	NO DATA	-0.093	-0.259	1.063	0.505		208358_s_at
MGDH4133	-0.18	-0.756	-0.011	NO DATA	NO DATA	-0.481	-0.773	2.733	-0.034		201665_x_at
MGDH4213	-0.689	-0.875	-0.179	NO DATA	NO DATA	0.192	0.787	-0.349	0.306		201227_s_at
MGDH42354	-0.644	-0.941	0.116	NO DATA	NO DATA	0.123	0.057	0.202	0.15		209487_at
MGDH42760	NO DATA	NO DATA	-0.108	0.242	-0.39	-0.561	-0.705	-0.672	-0.515		201486_at
MGDH4302	NO DATA	NO DATA	0.025	NO DATA	NO DATA	-0.696	-0.423	-0.431	-0.197		212082_s_at
MGDH43056	NO DATA	NO DATA	-0.038	NO DATA	NO DATA	0.062	-0.178	-0.396	0.04		204072_s_at
MGDH44214	NO DATA	NO DATA	0.132	NO DATA	NO DATA	-0.159	-0.343	-0.552	-0.027		218276_s_at
MGDH44273	0.57	0.797	-0.06	NO DATA	NO DATA	-0.273	-0.309	0.327	-0.33		218140_x_at
MGDH44318	-0.07	-0.464	-0.109	NO DATA	NO DATA	1.6	1.713	-0.129	1.748		200695_at
MGDH44325	-0.205	0.809	0.163	NO DATA	NO DATA	-0.743	-0.146	0.685	-0.603		214730_s_at
MGDH4444	0.195	0.411	0.079	NO DATA	NO DATA	-0.28	-0.463	-0.453	-0.079		201479_at
MGDH4460	-0.365	-1.546	0.223	NO DATA	NO DATA	0.062	-0.032	0.026	0.402		213708_s_at
MGDH44631	0.164	-0.373	0.15	NO DATA	NO DATA	1.349	0.765	1.136	1.466		203911_at
MGDH4670	NO DATA	NO DATA	0.186	NO DATA	NO DATA	0.451	0.353	0.446	0.21		209065_at
MGDH4743	NO DATA	NO DATA	0.176	NO DATA	NO DATA	-0.102	-0.836	-0.5	-0.079		202197_at
MGDH4765	NO DATA	NO DATA	0.188	NO DATA	NO DATA	-0.153	-0.425	-0.6	-0.315		203297_s_at
MGDH4X288	NO DATA	NO DATA	0.036	NO DATA	NO DATA	0.442	0.566	-0.107	1.223		202592_at
MGDH50329	0.202	2.525	-0.098	NO DATA	NO DATA	-0.683	0.227	-0.721	0.269		203166_at
MGDH50522	-1.855	-0.469	0.024	NO DATA	NO DATA	0.019	-0.014	0.154	0.239		208644_at
MGDH5080	0.189	-1.199	0.213	NO DATA	NO DATA	0.048	0.165	1.179	0.032		211962_s_at
MGDH5233	NO DATA	NO DATA	0.017	NO DATA	NO DATA	-0.864	-1.249	-0.824	-0.714		201941_at
MGDH5252	NO DATA	NO DATA	0.094	0.009	-0.046	-1.085	-1.005	-0.575	-0.655		212688_at
MGDH5256	0.197	-1.871	0.174	NO DATA	NO DATA	0.279	-0.556	1.547	1.008		213110_s_at
MGDH5323	-0.267	-0.533	-0.034	NO DATA	NO DATA	-0.344	0.477	0.491	0.254		211503_s_at
MGDH5468	0.073	-0.224	0.157	NO DATA	NO DATA	-0.512	-0.621	-0.316	-0.529		204404_at
MGDH5575	-0.201	-0.758	0.032	NO DATA	NO DATA	0.157	1.544	2.674	0.514		213414_s_at
MGDH5672	0.236	0.694	-0.083	NO DATA	NO DATA	0.095	-0.337	-0.076	-0.485		212048_s_at
MGDH5761	0.238	1.519	0.134	NO DATA	NO DATA	-0.203	-0.188	-0.323	-0.027		203605_at
MGDH5821	NO DATA	NO DATA	0.02	NO DATA	NO DATA	-0.425	-0.628	-0.259	-0.116		218228_s_at
MGDH5X253	-0.938	-1.376	0.175	NO DATA	NO DATA	0.931	0.962	0.163	0.58		218119_at
MGDH5X29	NO DATA	NO DATA	0.019	NO DATA	NO DATA	-0.35	-0.973	-0.877	-0.397		209861_s_at
MGDH6304	-0.43	1.209	0.084	NO DATA	NO DATA	-0.129	-0.115	-0.106	-0.145		217934_x_at
MGDH6382	NO DATA	NO DATA	0.04	NO DATA	NO DATA	-1.965	3.942	5.2	0.161		200017_at
MGDH6415	0.146	0.542	-0.182	NO DATA	NO DATA	-0.044	-0.359	-0.152	-0.086		200843_s_at
MGDH6440	-0.419	-0.819	0.125	NO DATA	NO DATA	0.266	-0.005	0.163	0.409		208754_s_at
MGDH6514	0.848	1.92	-0.174	NO DATA	NO DATA	0.079	0.006	-0.544	-0.042		204154_at
MGDH6531	0.633	0.86	0.013	NO DATA	NO DATA	0.019	-0.071	-0.231	-0.042		208946_s_at
MGDH6754	0.594	-1.253	0.1	NO DATA	NO DATA	0.957	-0.005	0.328	0.431		203338_at
MGDH7051	-0.302	2.351	-0.129	NO DATA	NO DATA	-1.077	-0.691	-0.363	-0.234		202602_s_at
MGDH7067	0.314	0.115	0.157	NO DATA	NO DATA	-0.917	-0.666	0.451	-0.81		208074_s_at
MGDH7106	-0.215	1	0.124	NO DATA	NO DATA	-0.059	-0.338	-0.546	0.062		209056_s_at
MGDH7206	NO DATA	NO DATA	0.073	NO DATA	NO DATA	-1.47	-0.455	-0.072	-0.957		208745_at
MGDH7258	NO DATA	NO DATA	-0.019	NO DATA	NO DATA	0.435	0.745	0.152	0.21		209390_at
MGDH7284	-0.568	-0.963	-0.11	NO DATA	NO DATA	-1.961	-0.566	-1.473	0.956		205206_at
MGDH7304	NO DATA	NO DATA	0.071	NO DATA	NO DATA	0.152	1.004	1.482	0.75		35265_at
MGDH7346	-0.259	1.085	-0.214	NO DATA	NO DATA	-0.481	0.018	0.333	-0.514		202313_at
MGDH7412	NO DATA	NO DATA	0.023	NO DATA	NO DATA	-1.968	-0.794	0.377	-0.64		221579_s_at
MGDH7493	0.208	0.795	0.178	NO DATA	NO DATA	-0.494	-0.472	-0.544	-0.005		201912_s_at
MGDH7713	-0.035	-0.916	-0.054	NO DATA	NO DATA	0.378	0.583	0.137	0.35		202087_s_at
MGDH7743	NO DATA	NO DATA	0.167	NO DATA	NO DATA	-0.289	-0.678	-0.085	0.04		205070_at
MGDH7822	-0.791	-0.374	0.148	NO DATA	NO DATA	-0.142	-0.129	0.707	-0.086		209523_at
MGDH7892	NO DATA	NO DATA	-0.085	NO DATA	NO DATA	0.405	0.025	0.102	1.363		201470_at
MGDH7982	NO DATA	NO DATA	-0.081	NO DATA	NO DATA	-0.615	-0.416	-0.289	-0.463		201432_at
MGDH8096	NO DATA	NO DATA	-0.119	NO DATA	NO DATA	0.555	0.227	1.025	0.217		217803_at
MGDH8185	0.303	1.123	0.079	NO DATA	NO DATA	0.157	-0.226	-0.212	0.099		218116_at
MGDH8223	0.06	0.32	-0.194	NO DATA	NO DATA	-0.319	-0.129	-0.513	0.513		213313_at
MGDH8267	-0.141	0.552	0.147	NO DATA	NO DATA	-0.323	-0.16	-0.168	-0.101		218909_at
MGDH8320	NO DATA	NO DATA	-0.099	NO DATA	NO DATA	0.318	0.417	0.624	0.579		219157_at
MGDH8336	NO DATA	NO DATA	0.144	NO DATA	NO DATA	0.184	1.013	1.216	-0.714		201216_at
MGDH8394	-0.225	-0.834	0.01	NO DATA	NO DATA	-1.554	-1.728	-0.832	-1.585		200036_s_at
MGDH8657	NO DATA	NO DATA	0.11	NO DATA	NO DATA	0.432	0.897	0.645	0.247		213318_s_at
MGDH8944	2.037	2.658	0.152	NO DATA	NO DATA	-0.007	-0.181	0.568	-0.286		204957_at
MGDH8980	NO DATA	NO DATA	0.071	NO DATA	NO DATA	-0.194	-0.345	-0.194	0.039		218203_at
MGDH8X28	0.162	-0.139	-0.16	NO DATA	NO DATA	1.359	2.627	1.486	0.269		200078_s_at
MGDH9188	-0.471	-0.058	-0.026	NO DATA	NO DATA	0.35	0.394	0.42	0.084		200910_at
MGDH9205	NO DATA	NO DATA	-0.195	NO DATA	NO DATA	0.884	0.827	1.398	0.335		208093_s_at
MGDH9231	1.363	2.227	0.179	NO DATA	NO DATA	NO DATA	NO DATA	NO DATA	NO DATA		219205_at
MGDH9295	-0.375	-0.289	0.177	NO DATA	NO DATA	0.839	1.243	0.587	0.188		208598_s_at
MGDH9304	-0.748	-1.26	-0.039	NO DATA	NO DATA	1.025	0.891	0.428	0.513		204247_s_at
MGDH9337	NO DATA	NO DATA	0.055	NO DATA	NO DATA	-1.157	-1.275	0.56	-0.912		201812_s_at
MGDH9375	0.468	0.671	0.1	NO DATA	NO DATA	-0.469	-0.709	1.173	-0.123		201575_at
MGDH9395	-0.593	-0.955	0.008	NO DATA	NO DATA	0.111	0.081	0.033	1.112		202346_at
MGDH9417	1.032	1.684	-0.023	NO DATA	NO DATA	-0.247	-0.074	-0.251	0.158		214512_s_at
MGDH9447	NO DATA	NO DATA	0.102	NO DATA	NO DATA	-0.263	0.016	-0.517	0.261		204186_s_at
MGDH9450	0.252	0.631	-0.17	NO DATA	NO DATA	0.876	2.125	0.993	0.934		202810_at
MGDH9586	-1.075	-1.08	0.204	NO DATA	NO DATA	-0.264	-0.044	0.273	0.439		202739_s_at
MGDH9631	NO DATA	NO DATA	0.087	NO DATA	NO DATA	-1.032	-1.312	-1.289	0.705		205741_s_at
MGDH9736	NO DATA	NO DATA	-0.152	NO DATA	NO DATA	-1.085	-0.485	-1.356	-0.64		213251_at
MGDH9743	-1.172	-0.448	-0.05	NO DATA	NO DATA	0.306	0.314	0.436	-0.211		202614_at
MGE302418	NO DATA	NO DATA	-0.099	NO DATA	NO DATA	0.291	0.112	0.577	-0.049		200023_s_at
MGEBSHX640131	NO DATA	NO DATA	0.165	NO DATA	NO DATA	-0.368	-0.252	-1.19	-0.817		219371_s_at
MGHX5200490	NO DATA	NO DATA	-0.043	NO DATA	NO DATA	0.338	0.623	1.803	0.114		208666_s_at
MGHX5221429	NO DATA	NO DATA	0.101	NO DATA	NO DATA	-0.017	-0.28	-0.28	0.173		201222_s_at
MGHX5237639	NO DATA	NO DATA	-0.154	NO DATA	NO DATA	-0.889	-0.334	0.003	-0.337		200002_at
MGHX5292682	NO DATA	NO DATA	-0.064	NO DATA	NO DATA	-0.598	-1.035	-0.492	0.261		208549_x_at
MGHX5293155	NO DATA	NO DATA	0.066	NO DATA	NO DATA	-0.087	-0.311	2.752	-0.33		209214_s_at
MGHX5295054	NO DATA	NO DATA	0.164	NO DATA	NO DATA	1.108	0.703	0.601	0.298		202896_s_at
MGHX5299144	NO DATA	NO DATA	-0.064	NO DATA	NO DATA	-0.231	0.529	1.007	0.882		206405_x_at

## Sheet: BG list (human list)
The list of genes that were present in the human data in the combined microarray dataset
METAGENE	Human U133A AFFY_ID used in the analysis
MGBD813	202777_at
MGBOHHX620054	37005_at
MGBOHHX620056	203509_at
MGBOHHX620087	200077_s_at
MGBOHHX620094	208652_at
MGBOHHX620170	206249_at
MGBOHHX620254	201892_s_at
MGBOHHX620278	201819_at
MGBOHHX620747	201548_s_at
MGBOHHX620841	209674_at
MGBOHHX621041	211275_s_at
MGBOHHX621046	221210_s_at
MGBOHHX621057	207574_s_at
MGBOHHX621234	213664_at
MGBOHHX621249	160020_at
MGBOHHX621324	205073_at
MGBOHHX621448	208718_at
MGBOHHX621491	208828_at
MGBOHHX621649	208082_x_at
MGBOHHX621699	208703_s_at
MGBOHHX621716	203844_at
MGBOHHX621812	215157_x_at
MGBOHHX621813	212501_at
MGBOHHX621816	213377_x_at
MGBOHHX622007	204527_at
MGBOHHX622112	202634_at
MGBOHHX622296	201290_at
MGBOHHX622317	219543_at
MGBOHHX622338	208794_s_at
MGBOHHX622528	202593_s_at
MGBOHHX622568	208454_s_at
MGBOHHX622595	202692_s_at
MGBOHHX622686	202088_at
MGBOHHX622719	202666_s_at
MGBOHHX622758	207769_s_at
MGBOHHX623002	205667_at
MGBOHHX623205	202393_s_at
MGBOHHX623317	209863_s_at
MGBOHHX623350	205633_s_at
MGBOHHX623413	202825_at
MGBOHHX623468	219032_x_at
MGBOHHX623518	209632_at
MGBOHHX623641	220230_s_at
MGBOHHX623752	32094_at
MGBOHHX624406	201849_at
MGBOHHX624497	209108_at
MGBOHHX624679	205975_s_at
MGBOHHX624821	212843_at
MGBOHHX625081	206536_s_at
MGBOHHX625090	200704_at
MGBOHHX625118	201701_s_at
MGBOHHX625124	203579_s_at
MGBOHHX625126	207010_at
MGBOHHX625168	205327_s_at
MGBOHHX625235	202736_s_at
MGBOHHX625237	200085_s_at
MGBOHHX625250	205300_s_at
MGBOHHX625263	212870_at
MGBOHHX625375	202141_s_at
MGBOHHX625416	219532_at
MGBOHHX625562	203277_at
MGBOHHX625785	203392_s_at
MGBOHHX625827	201380_at
MGBOHHX625936	210512_s_at
MGBOHHX625960	207014_at
MGBOHHX625982	202606_s_at
MGBOHHX626102	218866_s_at
MGBOHHX626179	201157_s_at
MGBOHHX626248	209148_at
MGBOHHX626252	210378_s_at
MGBOHHX626280	203437_at
MGBOHHX626285	212624_s_at
MGBOHHX626333	202521_at
MGBOHHX626409	206734_at
MGBOHHX626420	37512_at
MGBOHHX626449	203675_at
MGBOHHX626466	205367_at
MGBOHHX626529	218320_s_at
MGBOHHX626579	208998_at
MGBOHHX626780	203929_s_at
MGBOHHX626819	208673_s_at
MGBOHHX626829	202136_at
MGBOHHX626842	207625_s_at
MGBOHHX626850	205678_at
MGBOHHX626886	203356_at
MGBOHHX626972	90265_at
MGBOHHX626981	203905_at
MGBOHHX627187	200056_s_at
MGBOHHX627332	200037_s_at
MGBOHHX627444	217981_s_at
MGBOHHX627525	201362_at
MGBOHHX627660	203064_s_at
MGBOHHX627705	204226_at
MGBOHHX627770	204143_s_at
MGBOHHX627873	201944_at
MGBOHHX627967	203234_at
MGBOHHX627984	216341_s_at
MGBOHHX627986	214600_at
MGBOHHX628415	204030_s_at
MGBOHHX628548	201953_at
MGBOHHX628619	209028_s_at
MGBOHHX628629	205878_at
MGBOHHX628635	202762_at
MGBOHHX628664	206893_at
MGBOHHX628968	201911_s_at
MGBOHHX628992	203893_at
MGBOHHX629079	220116_at
MGBOHHX629267	200071_at
MGBOHHX629340	212642_s_at
MGBOHHX629382	203269_at
MGBOHHX629596	202957_at
MGBOHHX629623	37892_at
MGBOHHX629648	200958_s_at
MGBOHHX629806	38964_r_at
MGBOHHX629826	209665_at
MGBOHHX630225	217974_at
MGBOHHX630254	202092_s_at
MGBOHHX630335	206115_at
MGBOHHX630527	206179_s_at
MGBOHHX630635	203043_at
MGBOHHX632855	44783_s_at
MGBOHHX632954	218469_at
MGBOHHX633081	209014_at
MGBOHHX633317	202152_x_at
MGBOHHX634004	220026_at
MGBOHHX634012	213348_at
MGBOHHX634295	208249_s_at
MGBOHHX634581	205292_s_at
MGBOHHX634592	205847_at
MGBOHHX634873	201565_s_at
MGBOHHX634927	203774_at
MGBOHHX635324	200001_at
MGBOHHX71101	212551_at
MGBOHHX71186	211471_s_at
MGBOHHX71214	203418_at
MGBOHHX71242	201725_at
MGBOHHX71385	206653_at
MGBOHHX71647	207559_s_at
MGBOHHX71648	207275_s_at
MGBOHHX71911	217736_s_at
MGBOHHX73397	208694_at
MGBOHHX73431	214780_s_at
MGBOHHX73577	205111_s_at
MGBOHHX74165	201236_s_at
MGBOHHX74445	206571_s_at
MGBOHHX74799	218236_s_at
MGBOHHX74804	202351_at
MGBOHHX74805	202160_at
MGBOHHX74962	209827_s_at
MGBOHHX75244	206046_at
MGBOHHX75340	202157_s_at
MGBOHHX75463	201567_s_at
MGBOHHX75675	206051_at
MGBOHHX75851	206811_at
MGBOHHX76788	206280_at
MGBOHHX77020	205251_at
MGBOHHX77049	216331_at
MGBOHHX77931	203920_at
MGBOHHX78126	201417_at
MGBOHHX78578	201051_at
MGBOHHX78604	202054_s_at
MGBOHHX78623	207279_s_at
MGBOHHX78705	201140_s_at
MGBOHHX78739	201277_s_at
MGBOHHX78876	202020_s_at
MGBOHHX78920	200893_at
MGBOHHX79001	204540_at
MGBOHHX79107	37652_at
MGBOHHX79173	219884_at
MGBOHHX79211	221519_at
MGBOHHX79233	219528_s_at
MGBOHHX79308	206767_at
MGBOHHX79531	202203_s_at
MGBOHHX79565	202224_at
MGBOHHX79583	217269_s_at
MGBOHHX79694	202299_s_at
MGBOHHX79723	201783_s_at
MGBOHHX79732	214198_s_at
MGBOHHX79760	210138_at
MGBOHHX79969	214323_s_at
MGBOHHX8182	221654_s_at
MGBOHHX8481	203814_s_at
MGBOHHX8540	213161_at
MGBOHHX8725	204212_at
MGBOHHX8932	205738_s_at
MGBQNHX620066	201536_at
MGBQNHX620145	202263_at
MGBQNHX620489	219485_s_at
MGBQNHX620665	218681_s_at
MGBQNHX620680	204009_s_at
MGBQNHX620739	220924_s_at
MGBQNHX620755	215228_at
MGBQNHX620949	203618_at
MGBQNHX622213	205550_s_at
MGBQNHX622339	206194_at
MGBQNHX622726	201700_at
MGBQNHX622812	213951_s_at
MGBQNHX623091	204173_at
MGBQNHX623236	219521_at
MGBQNHX623585	210816_s_at
MGBQNHX623649	219977_at
MGBQNHX624070	209890_at
MGBQNHX624364	201503_at
MGBQNHX624387	206042_x_at
MGBQNHX624661	202217_at
MGBQNHX624736	48825_at
MGBQNHX624819	202767_at
MGBQNHX624954	201935_s_at
MGBQNHX625100	202102_s_at
MGBQNHX625207	217941_s_at
MGBQNHX625245	208680_at
MGBQNHX625298	209213_at
MGBQNHX625324	209355_s_at
MGBQNHX625798	204246_s_at
MGBQNHX626214	201883_s_at
MGBQNHX626254	219373_at
MGBQNHX626476	222140_s_at
MGBQNHX627239	218057_x_at
MGBQNHX627633	201079_at
MGBQNHX627656	222199_s_at
MGBQNHX71034	205687_at
MGBQNHX71326	217827_s_at
MGBQNHX71463	208780_x_at
MGBQNHX71572	222138_s_at
MGBQNHX72034	209380_s_at
MGBQNHX72089	201080_at
MGBQNHX72242	221676_s_at
MGBQNHX72380	212595_s_at
MGBQNHX72382	206857_s_at
MGBQNHX72407	217757_at
MGBQNHX72527	201373_at
MGBQNHX73010	202733_at
MGBQNHX73011	203892_at
MGBQNHX73059	204628_s_at
MGBQNHX73138	208030_s_at
MGBQNHX73144	206197_at
MGBQNHX73302	209047_at
MGBQNHX73303	205812_s_at
MGBQNHX73587	204131_s_at
MGBQNHX73876	219185_at
MGBQNHX73914	218869_at
MGBQNHX73953	203787_at
MGBQNHX74049	208761_s_at
MGBQNHX74271	205794_s_at
MGBQNHX74455	202926_at
MGBQNHX74460	221045_s_at
MGBQNHX74560	206918_s_at
MGBQNHX74669	201703_s_at
MGBQNHX74754	213090_s_at
MGBQNHX75024	203552_at
MGBQNHX75153	208614_s_at
MGBQNHX75191	221725_at
MGBQNHX75284	220525_s_at
MGBQNHX75373	205315_s_at
MGBQNHX75410	206826_at
MGBQNHX75621	219618_at
MGBQNHX75669	219693_at
MGBQNHX75700	200063_s_at
MGBQNHX75851	201031_s_at
MGBQNHX76038	204970_s_at
MGBQNHX76089	200852_x_at
MGBQNHX76155	36499_at
MGBQNHX76357	213112_s_at
MGBQNHX76427	212652_s_at
MGBQNHX76534	205971_s_at
MGBQNHX76827	201636_at
MGBQNHX77066	218826_at
MGBQNHX77105	203373_at
MGBQNHX77290	204732_s_at
MGBQNHX77365	205986_at
MGBQNHX77413	209607_x_at
MGBQNHX77482	202800_at
MGBQNHX77671	206059_at
MGBQNHX77725	202936_s_at
MGBQNHX77792	204022_at
MGBQNHX77892	208370_s_at
MGBQNHX77988	202423_at
MGBQNHX78008	41160_at
MGBQNHX78066	213792_s_at
MGBQNHX78160	49485_at
MGBQNHX78198	208240_s_at
MGBQNHX78406	201696_at
MGBQNHX78708	210740_s_at
MGBQNHX78720	205981_s_at
MGBQNHX78831	212312_at
MGBQNHX78844	202424_at
MGBQNHX78911	209096_at
MGBQNHX78963	209043_at
MGBQNHX79020	201877_s_at
MGBQNHX79241	210840_s_at
MGBQNHX79370	203706_s_at
MGBQNHX79552	203408_s_at
MGBQNHX79576	205848_at
MGBQNHX79595	206173_x_at
MGBQNHX79839	204050_s_at
MGBQNHX79842	207722_s_at
MGBQNHX79882	205039_s_at
MGBQNHX8240	202951_at
MGBQNHX8243	210275_s_at
MGBQNHX8708	220740_s_at
MGBQNHX8760	221236_s_at
MGBQNHX8789	207789_s_at
MGBQNHX8792	213270_at
MGBQNHX8879	201445_at
MGBQNHX8990	208833_s_at
MGBZ485510	206172_at
MGBZ485514	205945_at
MGBZ485585	205474_at
MGBZ485589	205498_at
MGBZ485591	204773_at
MGBZ485592	396_f_at
MGBZ485602	205876_at
MGBZ485603	202377_at
MGC030617	218455_at
MGC030618	212072_s_at
MGC033314	201920_at
MGC035513	204945_at
MGC036011	201795_at
MGC038312	202154_x_at
MGC039012	213704_at
MGC039219	204804_at
MGC039713	206953_s_at
MGC039714	201013_s_at
MGC039715	217798_at
MGC040312	203839_s_at
MGC040414	201007_at
MGC041614	209522_s_at
MGC044519	204369_at
MGC044711	202774_s_at
MGC0447120	200888_s_at
MGC044713	200065_s_at
MGC044714	218422_s_at
MGC044715	213396_s_at
MGC044719	213026_at
MGC045915	203895_at
MGC045917	201436_at
MGC046013	202920_at
MGC047216	202392_s_at
MGC047614	220948_s_at
MGC050415	208638_at
MGC052312	205471_s_at
MGC052518	216199_s_at
MGC052519	217969_at
MGC054313	200006_at
MGC054315	209003_at
MGC057511	49077_at
MGC057512	201624_at
MGC058912	204813_at
MGC0622120	208697_s_at
MGC062217	208895_s_at
MGC062218	207830_s_at
MGC062411	202546_at
MGC063416	222065_s_at
MGC065712	218671_s_at
MGC065812	201652_at
MGCFX34O2013	213385_at
MGCUBHX101	205935_at
MGCUBHX620003	203275_at
MGCUBHX620008	210058_at
MGCUBHX620010	212588_at
MGCUBHX620023	211939_x_at
MGCUBHX620060	204345_at
MGCUBHX620082	218432_at
MGCUBHX620106	204400_at
MGCUBHX620108	205478_at
MGCUBHX620113	202295_s_at
MGCUBHX620129	200072_s_at
MGCUBHX620134	221808_at
MGCUBHX620139	221260_s_at
MGCUBHX620179	203679_at
MGCUBHX620188	203697_at
MGCUBHX620193	202334_s_at
MGCUBHX620203	212724_at
MGCUBHX620222	221016_s_at
MGCUBHX620230	206183_s_at
MGCUBHX620234	203382_s_at
MGCUBHX620240	78330_at
MGCUBHX620249	203071_at
MGCUBHX620257	205957_at
MGCUBHX620263	203637_s_at
MGCUBHX620264	209369_at
MGCUBHX620276	219114_at
MGCUBHX620281	52255_s_at
MGCUBHX620343	201757_at
MGCUBHX620358	205283_at
MGCUBHX620366	203247_s_at
MGCUBHX620376	201403_s_at
MGCUBHX620397	209798_at
MGCUBHX620410	208921_s_at
MGCUBHX620413	207981_s_at
MGCUBHX620458	208623_s_at
MGCUBHX620464	204624_at
MGCUBHX620468	201998_at
MGCUBHX620503	211926_s_at
MGCUBHX620555	202454_s_at
MGCUBHX620563	201578_at
MGCUBHX620575	205330_at
MGCUBHX620603	219382_at
MGCUBHX620631	203987_at
MGCUBHX620635	202030_at
MGCUBHX620642	202437_s_at
MGCUBHX620673	209543_s_at
MGCUBHX620674	213136_at
MGCUBHX620679	218263_s_at
MGCUBHX620693	203825_at
MGCUBHX620698	201312_s_at
MGCUBHX620743	210445_at
MGCUBHX620756	208894_at
MGCUBHX620758	207152_at
MGCUBHX620769	201102_s_at
MGCUBHX620772	201431_s_at
MGCUBHX620773	202193_at
MGCUBHX620793	1007_s_at
MGCUBHX620799	204971_at
MGCUBHX620837	205756_s_at
MGCUBHX620856	35846_at
MGCUBHX620862	208037_s_at
MGCUBHX620873	210640_s_at
MGCUBHX620885	218039_at
MGCUBHX620897	202289_s_at
MGCUBHX620962	200961_at
MGCUBHX620963	205298_s_at
MGCUBHX621002	219515_at
MGCUBHX621016	220565_at
MGCUBHX621017	201903_at
MGCUBHX621018	219400_at
MGCUBHX621025	218176_at
MGCUBHX621028	214022_s_at
MGCUBHX621030	200976_s_at
MGCUBHX621044	205988_at
MGCUBHX621046	201954_at
MGCUBHX621053	205695_at
MGCUBHX621063	206385_s_at
MGCUBHX621074	204805_s_at
MGCUBHX621080	210139_s_at
MGCUBHX621091	203894_at
MGCUBHX621092	204136_at
MGCUBHX621124	39817_s_at
MGCUBHX621132	206233_at
MGCUBHX621144	209467_s_at
MGCUBHX621164	203923_s_at
MGCUBHX621175	1598_g_at
MGCUBHX621197	207945_s_at
MGCUBHX621203	203323_at
MGCUBHX621207	201738_at
MGCUBHX621208	202191_s_at
MGCUBHX621220	209034_at
MGCUBHX621249	203389_at
MGCUBHX621261	205336_at
MGCUBHX621288	210202_s_at
MGCUBHX621305	219549_s_at
MGCUBHX621357	211423_s_at
MGCUBHX621362	212681_at
MGCUBHX621366	201146_at
MGCUBHX621367	214430_at
MGCUBHX621378	201069_at
MGCUBHX621381	204838_s_at
MGCUBHX621403	203685_at
MGCUBHX621410	203963_at
MGCUBHX621425	220419_s_at
MGCUBHX621426	206214_at
MGCUBHX621445	218906_x_at
MGCUBHX621450	219737_s_at
MGCUBHX621466	220727_at
MGCUBHX621476	217904_s_at
MGCUBHX621479	201163_s_at
MGCUBHX621482	206586_at
MGCUBHX621505	209575_at
MGCUBHX621536	203824_at
MGCUBHX621539	205098_at
MGCUBHX621564	210367_s_at
MGCUBHX621583	216321_s_at
MGCUBHX621585	218306_s_at
MGCUBHX621612	204850_s_at
MGCUBHX621627	208818_s_at
MGCUBHX621632	206353_at
MGCUBHX621635	210184_at
MGCUBHX621636	202432_at
MGCUBHX621696	205610_at
MGCUBHX621703	220460_at
MGCUBHX621713	209311_at
MGCUBHX621716	204243_at
MGCUBHX621738	208850_s_at
MGCUBHX621739	220048_at
MGCUBHX621771	203645_s_at
MGCUBHX621774	202447_at
MGCUBHX621782	207299_s_at
MGCUBHX621793	208132_x_at
MGCUBHX621805	202983_at
MGCUBHX621808	209710_at
MGCUBHX621815	201260_s_at
MGCUBHX621844	219134_at
MGCUBHX621852	209906_at
MGCUBHX621853	203734_at
MGCUBHX621882	203859_s_at
MGCUBHX621883	206825_at
MGCUBHX621941	202729_s_at
MGCUBHX621943	208944_at
MGCUBHX621959	202330_s_at
MGCUBHX621961	217452_s_at
MGCUBHX622061	204159_at
MGCUBHX622074	203758_at
MGCUBHX622124	200998_s_at
MGCUBHX622141	206773_at
MGCUBHX622164	202742_s_at
MGCUBHX622167	220166_at
MGCUBHX622185	220275_at
MGCUBHX622197	218901_at
MGCUBHX622198	202562_s_at
MGCUBHX622219	200726_at
MGCUBHX622222	209029_at
MGCUBHX622226	206932_at
MGCUBHX622247	209262_s_at
MGCUBHX622251	52940_at
MGCUBHX622254	213741_s_at
MGCUBHX622260	204992_s_at
MGCUBHX622289	219255_x_at
MGCUBHX622297	207671_s_at
MGCUBHX622324	206462_s_at
MGCUBHX622326	200601_at
MGCUBHX622339	214114_x_at
MGCUBHX622353	207727_s_at
MGCUBHX622368	210980_s_at
MGCUBHX622377	205883_at
MGCUBHX622385	201313_at
MGCUBHX622396	220992_s_at
MGCUBHX622398	204516_at
MGCUBHX622403	203833_s_at
MGCUBHX622413	214087_s_at
MGCUBHX622425	205815_at
MGCUBHX622431	205140_at
MGCUBHX622469	201631_s_at
MGCUBHX622493	201349_at
MGCUBHX622500	202806_at
MGCUBHX622515	202990_at
MGCUBHX622548	208078_s_at
MGCUBHX622553	206816_s_at
MGCUBHX622572	216220_s_at
MGCUBHX622590	201192_s_at
MGCUBHX622617	212266_s_at
MGCUBHX622622	206513_at
MGCUBHX622626	204563_at
MGCUBHX622642	202816_s_at
MGCUBHX622645	204916_at
MGCUBHX622689	212063_at
MGCUBHX622691	208022_s_at
MGCUBHX622702	203217_s_at
MGCUBHX622717	201460_at
MGCUBHX622719	205546_s_at
MGCUBHX622727	205839_s_at
MGCUBHX622743	208785_s_at
MGCUBHX622769	203555_at
MGCUBHX622783	206525_at
MGCUBHX622800	204519_s_at
MGCUBHX622861	205575_at
MGCUBHX622877	202992_at
MGCUBHX622880	202085_at
MGCUBHX622893	204260_at
MGCUBHX622911	211800_s_at
MGCUBHX622922	221507_at
MGCUBHX622958	206101_at
MGCUBHX622962	210105_s_at
MGCUBHX622998	38521_at
MGCUBHX623005	209747_at
MGCUBHX623007	205176_s_at
MGCUBHX623015	201771_at
MGCUBHX623020	204715_at
MGCUBHX623021	209185_s_at
MGCUBHX623043	204735_at
MGCUBHX623072	208345_s_at
MGCUBHX623077	208982_at
MGCUBHX623091	208410_x_at
MGCUBHX623097	202164_s_at
MGCUBHX623099	202995_s_at
MGCUBHX623101	205350_at
MGCUBHX623109	202557_at
MGCUBHX623137	219892_at
MGCUBHX623148	221669_s_at
MGCUBHX623157	209657_s_at
MGCUBHX623191	201649_at
MGCUBHX623200	208396_s_at
MGCUBHX623206	221466_at
MGCUBHX623213	221087_s_at
MGCUBHX623221	204469_at
MGCUBHX623263	200057_s_at
MGCUBHX623270	219478_at
MGCUBHX623275	204846_at
MGCUBHX623281	219889_at
MGCUBHX623289	31637_s_at
MGCUBHX623292	564_at
MGCUBHX623293	215506_s_at
MGCUBHX623320	205500_at
MGCUBHX623348	201792_at
MGCUBHX623354	218997_at
MGCUBHX623384	221904_at
MGCUBHX623391	202139_at
MGCUBHX623414	202834_at
MGCUBHX623418	203302_at
MGCUBHX623425	202068_s_at
MGCUBHX623446	1294_at
MGCUBHX623453	217892_s_at
MGCUBHX623460	217993_s_at
MGCUBHX623490	200697_at
MGCUBHX623504	206177_s_at
MGCUBHX623518	200040_at
MGCUBHX623543	210950_s_at
MGCUBHX623552	204790_at
MGCUBHX623562	203932_at
MGCUBHX623574	219628_at
MGCUBHX623622	1861_at
MGCUBHX623646	205475_at
MGCUBHX623655	202727_s_at
MGCUBHX623663	203689_s_at
MGCUBHX623670	38691_s_at
MGCUBHX623713	204550_x_at
MGCUBHX623726	203603_s_at
MGCUBHX623734	206022_at
MGCUBHX623737	221485_at
MGCUBHX623749	205863_at
MGCUBHX623750	202917_s_at
MGCUBHX623764	209956_s_at
MGCUBHX623776	201348_at
MGCUBHX623782	207196_s_at
MGCUBHX623813	201698_s_at
MGCUBHX623829	206698_at
MGCUBHX623852	221156_x_at
MGCUBHX623858	38043_at
MGCUBHX623882	203104_at
MGCUBHX623889	208683_at
MGCUBHX623892	203120_at
MGCUBHX623909	207041_at
MGCUBHX623911	201642_at
MGCUBHX623919	218007_s_at
MGCUBHX623929	203243_s_at
MGCUBHX623930	209238_at
MGCUBHX623951	211980_at
MGCUBHX623966	203549_s_at
MGCUBHX623977	204776_at
MGCUBHX624011	202022_at
MGCUBHX624027	201180_s_at
MGCUBHX624036	201145_at
MGCUBHX624057	202974_at
MGCUBHX624068	209682_at
MGCUBHX624072	202724_s_at
MGCUBHX624074	203336_s_at
MGCUBHX624076	211330_s_at
MGCUBHX624117	209370_s_at
MGCUBHX624121	215193_x_at
MGCUBHX624162	218803_at
MGCUBHX624163	209330_s_at
MGCUBHX624164	201616_s_at
MGCUBHX624182	213408_s_at
MGCUBHX624190	205236_x_at
MGCUBHX624199	204493_at
MGCUBHX624253	218926_at
MGCUBHX624258	33767_at
MGCUBHX624261	221816_s_at
MGCUBHX624278	44673_at
MGCUBHX624300	217759_at
MGCUBHX624302	204174_at
MGCUBHX624310	218660_at
MGCUBHX624360	218952_at
MGCUBHX624367	213880_at
MGCUBHX624371	213793_s_at
MGCUBHX624383	203075_at
MGCUBHX624395	220038_at
MGCUBHX624425	204082_at
MGCUBHX624458	37996_s_at
MGCUBHX624507	207030_s_at
MGCUBHX624508	215807_s_at
MGCUBHX624519	207135_at
MGCUBHX624539	201020_at
MGCUBHX624570	204847_at
MGCUBHX624573	204584_at
MGCUBHX624583	202403_s_at
MGCUBHX624588	204867_at
MGCUBHX624594	206613_s_at
MGCUBHX624640	214909_s_at
MGCUBHX624642	213454_at
MGCUBHX624644	208659_at
MGCUBHX624645	203540_at
MGCUBHX624652	204424_s_at
MGCUBHX624663	203903_s_at
MGCUBHX624681	200847_s_at
MGCUBHX624689	213060_s_at
MGCUBHX624700	203405_at
MGCUBHX624705	203683_s_at
MGCUBHX624710	207379_at
MGCUBHX624731	202749_at
MGCUBHX624737	205917_at
MGCUBHX624751	217800_s_at
MGCUBHX624752	217911_s_at
MGCUBHX624768	206533_at
MGCUBHX624771	202183_s_at
MGCUBHX624785	204464_s_at
MGCUBHX624790	204311_at
MGCUBHX624821	201324_at
MGCUBHX624837	208270_s_at
MGCUBHX624850	204367_at
MGCUBHX624851	214449_s_at
MGCUBHX624855	202796_at
MGCUBHX624866	201124_at
MGCUBHX624884	201928_at
MGCUBHX624893	202500_at
MGCUBHX624895	203575_at
MGCUBHX624900	202529_at
MGCUBHX624908	218718_at
MGCUBHX624945	202734_at
MGCUBHX624962	205263_at
MGCUBHX624970	203725_at
MGCUBHX624971	222258_s_at
MGCUBHX624974	201041_s_at
MGCUBHX625002	203151_at
MGCUBHX625007	218459_at
MGCUBHX625012	218501_at
MGCUBHX625016	207891_s_at
MGCUBHX625038	219736_at
MGCUBHX625042	210176_at
MGCUBHX625047	208855_s_at
MGCUBHX625060	207859_s_at
MGCUBHX625061	212136_at
MGCUBHX625067	207568_at
MGCUBHX625068	203306_s_at
MGCUBHX625079	208845_at
MGCUBHX625103	200655_s_at
MGCUBHX625107	204620_s_at
MGCUBHX625123	202709_at
MGCUBHX625132	205207_at
MGCUBHX625144	202125_s_at
MGCUBHX625146	209695_at
MGCUBHX625154	202383_at
MGCUBHX625158	204201_s_at
MGCUBHX625169	203680_at
MGCUBHX625183	204897_at
MGCUBHX625204	205751_at
MGCUBHX625231	201276_at
MGCUBHX625249	36920_at
MGCUBHX625253	202748_at
MGCUBHX625263	211375_s_at
MGCUBHX625281	210040_at
MGCUBHX625293	200764_s_at
MGCUBHX625307	220663_at
MGCUBHX625331	205613_at
MGCUBHX625348	219183_s_at
MGCUBHX625376	201247_at
MGCUBHX625383	202959_at
MGCUBHX625419	207695_s_at
MGCUBHX625465	217897_at
MGCUBHX625483	204099_at
MGCUBHX625484	209662_at
MGCUBHX625498	214474_at
MGCUBHX625502	209253_at
MGCUBHX625505	205852_at
MGCUBHX625543	204112_s_at
MGCUBHX625545	37424_at
MGCUBHX625558	203379_at
MGCUBHX625579	209635_at
MGCUBHX625582	202760_s_at
MGCUBHX625599	220679_s_at
MGCUBHX625636	207184_at
MGCUBHX625649	219671_at
MGCUBHX625651	217850_at
MGCUBHX625659	217967_s_at
MGCUBHX625660	218147_s_at
MGCUBHX625669	208152_s_at
MGCUBHX625676	209074_s_at
MGCUBHX625688	202702_at
MGCUBHX625725	200974_at
MGCUBHX625726	205097_at
MGCUBHX625796	202854_at
MGCUBHX625808	205483_s_at
MGCUBHX625818	218703_at
MGCUBHX625837	213326_at
MGCUBHX625848	209946_at
MGCUBHX625863	203156_at
MGCUBHX625871	44146_at
MGCUBHX625898	205113_at
MGCUBHX625899	210517_s_at
MGCUBHX625901	200982_s_at
MGCUBHX625939	214933_at
MGCUBHX625945	210910_s_at
MGCUBHX625974	202947_s_at
MGCUBHX625989	204570_at
MGCUBHX626008	209106_at
MGCUBHX626019	203150_at
MGCUBHX626043	201743_at
MGCUBHX626054	204153_s_at
MGCUBHX626091	201105_at
MGCUBHX626097	205404_at
MGCUBHX626117	202756_s_at
MGCUBHX626124	213457_at
MGCUBHX626135	205626_s_at
MGCUBHX626147	205818_at
MGCUBHX626154	212410_at
MGCUBHX626189	201012_at
MGCUBHX626200	200096_s_at
MGCUBHX626207	200606_at
MGCUBHX626208	202236_s_at
MGCUBHX626238	202071_at
MGCUBHX626256	200660_at
MGCUBHX626258	200872_at
MGCUBHX626265	200797_s_at
MGCUBHX626288	202458_at
MGCUBHX626292	205231_s_at
MGCUBHX626297	210624_s_at
MGCUBHX626301	212346_s_at
MGCUBHX626323	204786_s_at
MGCUBHX626332	212694_s_at
MGCUBHX626335	202384_s_at
MGCUBHX626359	209581_at
MGCUBHX626375	205055_at
MGCUBHX626383	208104_s_at
MGCUBHX626389	220966_x_at
MGCUBHX626390	211519_s_at
MGCUBHX626437	203695_s_at
MGCUBHX626446	205638_at
MGCUBHX626459	207513_s_at
MGCUBHX626463	214268_s_at
MGCUBHX626467	206552_s_at
MGCUBHX626474	218157_x_at
MGCUBHX626498	204547_at
MGCUBHX626504	200743_s_at
MGCUBHX626510	219020_at
MGCUBHX626537	211564_s_at
MGCUBHX626541	211811_s_at
MGCUBHX626544	205320_at
MGCUBHX626545	201022_s_at
MGCUBHX626585	200686_s_at
MGCUBHX626589	204675_at
MGCUBHX626601	217738_at
MGCUBHX626606	202218_s_at
MGCUBHX626617	203473_at
MGCUBHX626620	204718_at
MGCUBHX626622	204257_at
MGCUBHX626630	210423_s_at
MGCUBHX626641	204681_s_at
MGCUBHX626652	210762_s_at
MGCUBHX626666	201063_at
MGCUBHX626711	221619_s_at
MGCUBHX626719	218204_s_at
MGCUBHX626735	218807_at
MGCUBHX626749	219115_s_at
MGCUBHX626766	202652_at
MGCUBHX626797	201174_s_at
MGCUBHX626840	217478_s_at
MGCUBHX626854	204187_at
MGCUBHX626859	204632_at
MGCUBHX626863	208012_x_at
MGCUBHX626871	204787_at
MGCUBHX626875	204398_s_at
MGCUBHX626883	33736_at
MGCUBHX626905	201692_at
MGCUBHX626907	201364_s_at
MGCUBHX626932	207992_s_at
MGCUBHX626939	219117_s_at
MGCUBHX626941	243_g_at
MGCUBHX626954	206836_at
MGCUBHX626981	205854_at
MGCUBHX627032	202812_at
MGCUBHX627037	219295_s_at
MGCUBHX627070	207630_s_at
MGCUBHX627071	201097_s_at
MGCUBHX627085	221873_at
MGCUBHX627099	202616_s_at
MGCUBHX627129	201798_s_at
MGCUBHX627131	201055_s_at
MGCUBHX627157	216264_s_at
MGCUBHX627158	205357_s_at
MGCUBHX627159	205911_at
MGCUBHX627161	208029_s_at
MGCUBHX627172	214487_s_at
MGCUBHX627189	204334_at
MGCUBHX627206	207168_s_at
MGCUBHX627234	209082_s_at
MGCUBHX627243	211489_at
MGCUBHX627285	200610_s_at
MGCUBHX627305	218983_at
MGCUBHX627309	201042_at
MGCUBHX627321	203964_at
MGCUBHX627331	203543_s_at
MGCUBHX627371	209397_at
MGCUBHX627374	204587_at
MGCUBHX627378	200986_at
MGCUBHX627418	203098_at
MGCUBHX627452	218353_at
MGCUBHX627463	212625_at
MGCUBHX627465	202081_at
MGCUBHX627472	218656_s_at
MGCUBHX627474	217839_at
MGCUBHX627502	202073_at
MGCUBHX627536	219983_at
MGCUBHX627543	207621_s_at
MGCUBHX627548	40359_at
MGCUBHX627567	217849_s_at
MGCUBHX627573	203753_at
MGCUBHX627576	201791_s_at
MGCUBHX627578	218675_at
MGCUBHX627584	206797_at
MGCUBHX627607	203759_at
MGCUBHX627610	212739_s_at
MGCUBHX627624	219228_at
MGCUBHX627625	201117_s_at
MGCUBHX627663	204862_s_at
MGCUBHX627686	206888_s_at
MGCUBHX627732	218896_s_at
MGCUBHX627738	204165_at
MGCUBHX627739	210024_s_at
MGCUBHX627756	208463_at
MGCUBHX627773	204920_at
MGCUBHX627782	207445_s_at
MGCUBHX627795	204327_s_at
MGCUBHX627796	206263_at
MGCUBHX627818	202573_at
MGCUBHX627830	208724_s_at
MGCUBHX627868	206579_at
MGCUBHX627871	207239_s_at
MGCUBHX627879	204723_at
MGCUBHX627882	201939_at
MGCUBHX627883	208723_at
MGCUBHX627902	205954_at
MGCUBHX627905	210943_s_at
MGCUBHX627931	213081_at
MGCUBHX627934	221673_s_at
MGCUBHX627938	209110_s_at
MGCUBHX627939	208829_at
MGCUBHX627957	208743_s_at
MGCUBHX627958	203586_s_at
MGCUBHX627985	200666_s_at
MGCUBHX627993	201807_at
MGCUBHX627997	205970_at
MGCUBHX627999	208581_x_at
MGCUBHX628053	220491_at
MGCUBHX628055	216617_s_at
MGCUBHX628062	218795_at
MGCUBHX628070	202803_s_at
MGCUBHX628082	220988_s_at
MGCUBHX628097	209409_at
MGCUBHX628113	208654_s_at
MGCUBHX628151	211474_s_at
MGCUBHX628154	219956_at
MGCUBHX628171	206209_s_at
MGCUBHX628205	207847_s_at
MGCUBHX628216	205189_s_at
MGCUBHX628246	202902_s_at
MGCUBHX628252	204605_at
MGCUBHX628269	203797_at
MGCUBHX628273	202786_at
MGCUBHX628276	202350_s_at
MGCUBHX628294	209621_s_at
MGCUBHX628302	210277_at
MGCUBHX628334	202016_at
MGCUBHX628343	202962_at
MGCUBHX628374	202364_at
MGCUBHX628377	201656_at
MGCUBHX628380	217762_s_at
MGCUBHX628390	217767_at
MGCUBHX628394	212429_s_at
MGCUBHX628412	219697_at
MGCUBHX628423	213921_at
MGCUBHX628431	218350_s_at
MGCUBHX628434	202110_at
MGCUBHX628441	205529_s_at
MGCUBHX628451	211875_x_at
MGCUBHX628472	202984_s_at
MGCUBHX628474	203455_s_at
MGCUBHX628478	203595_s_at
MGCUBHX628493	220750_s_at
MGCUBHX628511	221261_x_at
MGCUBHX628517	209492_x_at
MGCUBHX628522	219308_s_at
MGCUBHX628533	204986_s_at
MGCUBHX628559	201843_s_at
MGCUBHX628568	40420_at
MGCUBHX628600	220448_at
MGCUBHX628625	208712_at
MGCUBHX628628	47571_at
MGCUBHX628645	206374_at
MGCUBHX628653	37152_at
MGCUBHX628655	205859_at
MGCUBHX628677	205807_s_at
MGCUBHX628685	203411_s_at
MGCUBHX628702	213601_at
MGCUBHX628705	202252_at
MGCUBHX628715	218502_s_at
MGCUBHX628726	221443_x_at
MGCUBHX628737	202722_s_at
MGCUBHX628776	206463_s_at
MGCUBHX628780	202270_at
MGCUBHX628788	219196_at
MGCUBHX628792	205211_s_at
MGCUBHX628805	209735_at
MGCUBHX628818	205668_at
MGCUBHX628821	205359_at
MGCUBHX628824	214709_s_at
MGCUBHX628841	217149_x_at
MGCUBHX628844	209301_at
MGCUBHX628858	56197_at
MGCUBHX628861	217225_x_at
MGCUBHX628876	205752_s_at
MGCUBHX628894	218012_at
MGCUBHX628927	205384_at
MGCUBHX628929	205989_s_at
MGCUBHX628935	204057_at
MGCUBHX628956	211475_s_at
MGCUBHX628963	201612_at
MGCUBHX628971	203065_s_at
MGCUBHX628974	201859_at
MGCUBHX628982	221737_at
MGCUBHX628983	207753_at
MGCUBHX629004	214951_at
MGCUBHX629012	217232_x_at
MGCUBHX629019	204454_at
MGCUBHX629024	203729_at
MGCUBHX629027	209230_s_at
MGCUBHX629049	214377_s_at
MGCUBHX629064	218360_at
MGCUBHX629074	204434_at
MGCUBHX629077	200867_at
MGCUBHX629101	205931_s_at
MGCUBHX629106	202032_s_at
MGCUBHX629115	202688_at
MGCUBHX629130	208436_s_at
MGCUBHX629147	202245_at
MGCUBHX629148	218120_s_at
MGCUBHX629179	219571_s_at
MGCUBHX629181	201166_s_at
MGCUBHX629236	203130_s_at
MGCUBHX629238	203966_s_at
MGCUBHX629242	222103_at
MGCUBHX629271	204990_s_at
MGCUBHX629281	206935_at
MGCUBHX629289	219862_s_at
MGCUBHX629299	218101_s_at
MGCUBHX629308	200901_s_at
MGCUBHX629311	209625_at
MGCUBHX629316	210293_s_at
MGCUBHX629334	209396_s_at
MGCUBHX629365	209112_at
MGCUBHX629372	203067_at
MGCUBHX629394	214274_s_at
MGCUBHX629396	204929_s_at
MGCUBHX629408	35666_at
MGCUBHX629419	206236_at
MGCUBHX629437	220131_at
MGCUBHX629441	208972_s_at
MGCUBHX629484	200762_at
MGCUBHX629511	203074_at
MGCUBHX629549	221523_s_at
MGCUBHX629551	200747_s_at
MGCUBHX629557	203765_at
MGCUBHX629563	218769_s_at
MGCUBHX629567	205089_at
MGCUBHX629574	201426_s_at
MGCUBHX629599	201924_at
MGCUBHX629624	201540_at
MGCUBHX629638	209526_s_at
MGCUBHX629682	207526_s_at
MGCUBHX629736	203707_at
MGCUBHX629772	204328_at
MGCUBHX629774	219327_s_at
MGCUBHX629805	205548_s_at
MGCUBHX629812	202135_s_at
MGCUBHX629816	213677_s_at
MGCUBHX629820	204771_s_at
MGCUBHX629840	203602_s_at
MGCUBHX629849	202600_s_at
MGCUBHX629902	213545_x_at
MGCUBHX629919	205062_x_at
MGCUBHX629920	203083_at
MGCUBHX629942	206878_at
MGCUBHX629957	204084_s_at
MGCUBHX629971	206420_at
MGCUBHX629990	219632_s_at
MGCUBHX629995	35685_at
MGCUBHX630011	203001_s_at
MGCUBHX630014	201424_s_at
MGCUBHX630042	203688_at
MGCUBHX630045	202625_at
MGCUBHX630052	218518_at
MGCUBHX630070	201010_s_at
MGCUBHX630099	203238_s_at
MGCUBHX630117	208925_at
MGCUBHX630150	206200_s_at
MGCUBHX630158	202636_at
MGCUBHX630196	205694_at
MGCUBHX630211	206429_at
MGCUBHX630215	205110_s_at
MGCUBHX630237	201976_s_at
MGCUBHX630244	32541_at
MGCUBHX630259	206702_at
MGCUBHX630265	215158_s_at
MGCUBHX630284	203332_s_at
MGCUBHX630314	203502_at
MGCUBHX630315	206687_s_at
MGCUBHX630332	205990_s_at
MGCUBHX630334	219645_at
MGCUBHX630355	202023_at
MGCUBHX630370	210247_at
MGCUBHX630388	202886_s_at
MGCUBHX630394	209457_at
MGCUBHX630399	205497_at
MGCUBHX630406	202348_s_at
MGCUBHX630421	204446_s_at
MGCUBHX630427	200612_s_at
MGCUBHX630432	53912_at
MGCUBHX630438	209944_at
MGCUBHX630440	200921_s_at
MGCUBHX630444	219689_at
MGCUBHX630466	221841_s_at
MGCUBHX630524	209871_s_at
MGCUBHX630557	203235_at
MGCUBHX630600	206907_at
MGCUBHX630623	204973_at
MGCUBHX630642	202360_at
MGCUBHX630649	219863_at
MGCUBHX630663	205277_at
MGCUBHX630667	206738_at
MGCUBHX630677	202315_s_at
MGCUBHX630691	209473_at
MGCUBHX630721	202328_s_at
MGCUBHX630730	202388_at
MGCUBHX630733	213622_at
MGCUBHX630743	201468_s_at
MGCUBHX630745	201178_at
MGCUBHX630753	219296_at
MGCUBHX630756	201040_at
MGCUBHX630762	221332_at
MGCUBHX630772	203504_s_at
MGCUBHX630787	203936_s_at
MGCUBHX630800	203950_s_at
MGCUBHX630816	200834_s_at
MGCUBHX630824	221234_s_at
MGCUBHX630847	35150_at
MGCUBHX630860	206105_at
MGCUBHX630867	632_at
MGCUBHX630868	213263_s_at
MGCUBHX630885	204348_s_at
MGCUBHX630904	203401_at
MGCUBHX630931	203038_at
MGCUBHX630970	204258_at
MGCUBHX630976	218319_at
MGCUBHX630989	203301_s_at
MGCUBHX632024	212664_at
MGCUBHX632035	208634_s_at
MGCUBHX632037	218667_at
MGCUBHX632044	220357_s_at
MGCUBHX632046	202450_s_at
MGCUBHX632059	202912_at
MGCUBHX632082	221012_s_at
MGCUBHX632091	203781_at
MGCUBHX632102	205708_s_at
MGCUBHX632112	205122_at
MGCUBHX632127	210395_x_at
MGCUBHX632129	32259_at
MGCUBHX632151	221805_at
MGCUBHX632159	213698_at
MGCUBHX632168	204682_at
MGCUBHX632179	208384_s_at
MGCUBHX632189	37965_at
MGCUBHX632191	203660_s_at
MGCUBHX632210	203440_at
MGCUBHX632214	218875_s_at
MGCUBHX632216	220951_s_at
MGCUBHX632264	207347_at
MGCUBHX632303	208002_s_at
MGCUBHX632326	205011_at
MGCUBHX632390	220177_s_at
MGCUBHX632408	221479_s_at
MGCUBHX632416	200814_at
MGCUBHX632447	205318_at
MGCUBHX632452	217945_at
MGCUBHX632469	207655_s_at
MGCUBHX632479	209160_at
MGCUBHX632489	202598_at
MGCUBHX632490	55705_at
MGCUBHX632546	36711_at
MGCUBHX632561	205601_s_at
MGCUBHX632566	200021_at
MGCUBHX632568	206580_s_at
MGCUBHX632578	203851_at
MGCUBHX632621	203538_at
MGCUBHX632625	38703_at
MGCUBHX632632	218056_at
MGCUBHX632634	208991_at
MGCUBHX632641	203957_at
MGCUBHX632650	218090_s_at
MGCUBHX632665	210097_s_at
MGCUBHX632699	204035_at
MGCUBHX632756	214047_s_at
MGCUBHX632772	204859_s_at
MGCUBHX632824	205088_at
MGCUBHX632857	200782_at
MGCUBHX632875	205279_s_at
MGCUBHX632877	38037_at
MGCUBHX632881	204168_at
MGCUBHX632883	205187_at
MGCUBHX632909	34726_at
MGCUBHX632918	210243_s_at
MGCUBHX632931	33646_g_at
MGCUBHX632947	203919_at
MGCUBHX632948	204336_s_at
MGCUBHX632953	210889_s_at
MGCUBHX632957	40020_at
MGCUBHX632964	218192_at
MGCUBHX632983	205590_at
MGCUBHX633030	204482_at
MGCUBHX633192	205949_at
MGCUBHX633296	31861_at
MGCUBHX633425	209477_at
MGCUBHX633682	210558_at
MGCUBHX633743	203054_s_at
MGCUBHX633783	217801_at
MGCUBHX633791	201845_s_at
MGCUBHX633910	207323_s_at
MGCUBHX634092	209724_s_at
MGCUBHX634281	202241_at
MGCUBHX634458	208300_at
MGCUBHX634488	201810_s_at
MGCUBHX634526	219760_at
MGCUBHX634650	200703_at
MGCUBHX634763	207808_s_at
MGCUBHX634845	205245_at
MGCUBHX634865	200942_s_at
MGCUBHX634962	212400_at
MGCUBHX634982	221344_at
MGCUBHX635104	219564_at
MGCUBHX635168	204466_s_at
MGCUBHX635203	204777_s_at
MGCUBHX635273	211576_s_at
MGCUBHX635347	208182_x_at
MGCUBHX635371	204731_at
MGCUBHX635468	202842_s_at
MGCUBHX635481	205381_at
MGCUBHX635482	202708_s_at
MGCUBHX635514	202481_at
MGCUBHX635604	204232_at
MGCUBHX635606	204337_at
MGCUBHX635704	207760_s_at
MGCUBHX635755	203860_at
MGCUBHX635833	206910_x_at
MGCUBHX635971	823_at
MGCUBHX636151	201427_s_at
MGCUBHX636322	209808_x_at
MGCUBHX636324	207093_s_at
MGCUBHX636414	215071_s_at
MGCUBHX636418	209911_x_at
MGCUBHX636524	209111_at
MGCUBHX636551	219860_at
MGCUBHX636775	206851_at
MGCUBHX636932	206397_x_at
MGCUBHX637092	219428_s_at
MGCUBHX637106	209560_s_at
MGCUBHX637127	217794_at
MGCUBHX637191	204004_at
MGCUBHX637347	209309_at
MGCUBHX637374	207304_at
MGCUBHX637471	201341_at
MGCUBHX637487	218032_at
MGCUBHX637528	206647_at
MGCUBHX637533	203686_at
MGCUBHX637634	207002_s_at
MGCUBHX637638	203415_at
MGCUBHX637766	204685_s_at
MGCUBHX637768	205037_at
MGCUBHX637997	210532_s_at
MGCUBHX638245	205348_s_at
MGCUBHX638526	220648_at
MGCUBHX638564	212696_s_at
MGCUBHX638627	213592_at
MGCUBHX638736	202037_s_at
MGCUBHX638739	220210_at
MGCUBHX71038	213654_at
MGCUBHX71076	203837_at
MGCUBHX71128	205632_s_at
MGCUBHX71161	202219_at
MGCUBHX71172	218524_at
MGCUBHX71197	203296_s_at
MGCUBHX71202	203320_at
MGCUBHX71205	200971_s_at
MGCUBHX71232	209022_at
MGCUBHX71235	203562_at
MGCUBHX71241	209574_s_at
MGCUBHX71266	208578_at
MGCUBHX71283	203576_at
MGCUBHX71325	201329_s_at
MGCUBHX71334	33323_r_at
MGCUBHX71342	215093_at
MGCUBHX71344	208640_at
MGCUBHX71348	200699_at
MGCUBHX71353	213775_x_at
MGCUBHX71382	218224_at
MGCUBHX71413	219584_at
MGCUBHX71465	204774_at
MGCUBHX71485	214086_s_at
MGCUBHX71492	205269_at
MGCUBHX71493	204733_at
MGCUBHX71580	201560_at
MGCUBHX71588	207469_s_at
MGCUBHX71589	221314_at
MGCUBHX71591	204811_s_at
MGCUBHX71595	213209_at
MGCUBHX71634	203909_at
MGCUBHX71637	200620_at
MGCUBHX71663	215716_s_at
MGCUBHX71690	221269_s_at
MGCUBHX71726	201590_x_at
MGCUBHX71765	204038_s_at
MGCUBHX71774	201160_s_at
MGCUBHX71775	207777_s_at
MGCUBHX71787	201314_at
MGCUBHX71813	204439_at
MGCUBHX71814	214453_s_at
MGCUBHX71855	203600_s_at
MGCUBHX71866	202106_at
MGCUBHX71871	203423_at
MGCUBHX71879	204747_at
MGCUBHX71885	207659_s_at
MGCUBHX71890	210891_s_at
MGCUBHX71928	204086_at
MGCUBHX71933	201594_s_at
MGCUBHX71940	209504_s_at
MGCUBHX71947	204697_s_at
MGCUBHX71962	213194_at
MGCUBHX71972	219907_at
MGCUBHX71974	201170_s_at
MGCUBHX71984	218625_at
MGCUBHX71991	218490_s_at
MGCUBHX72003	205255_x_at
MGCUBHX72004	205295_at
MGCUBHX72009	214617_at
MGCUBHX72017	209139_s_at
MGCUBHX72025	35617_at
MGCUBHX72031	214369_s_at
MGCUBHX72052	207064_s_at
MGCUBHX72068	202211_at
MGCUBHX72070	217028_at
MGCUBHX72077	219788_at
MGCUBHX72113	202314_at
MGCUBHX72152	203528_at
MGCUBHX72159	209452_s_at
MGCUBHX72200	220056_at
MGCUBHX72206	201302_at
MGCUBHX72210	206662_at
MGCUBHX72253	205042_at
MGCUBHX72262	209462_at
MGCUBHX72264	40837_at
MGCUBHX72289	204190_at
MGCUBHX72299	205806_at
MGCUBHX72311	207386_at
MGCUBHX72315	37028_at
MGCUBHX72332	209706_at
MGCUBHX72339	219591_at
MGCUBHX72355	201860_s_at
MGCUBHX72363	204512_at
MGCUBHX72364	40569_at
MGCUBHX72369	219600_s_at
MGCUBHX72399	204041_at
MGCUBHX72404	221667_s_at
MGCUBHX72410	212876_at
MGCUBHX72422	201994_at
MGCUBHX72479	200923_at
MGCUBHX72499	205204_at
MGCUBHX72513	211795_s_at
MGCUBHX72519	209158_s_at
MGCUBHX72560	204650_s_at
MGCUBHX72574	202561_at
MGCUBHX72587	209140_x_at
MGCUBHX72595	218437_s_at
MGCUBHX72613	201625_s_at
MGCUBHX72622	203140_at
MGCUBHX72631	218173_s_at
MGCUBHX72634	202933_s_at
MGCUBHX72675	210305_at
MGCUBHX72679	204517_at
MGCUBHX72690	205830_at
MGCUBHX72696	202664_at
MGCUBHX72701	205698_s_at
MGCUBHX72707	221460_at
MGCUBHX72710	220748_s_at
MGCUBHX72715	211432_s_at
MGCUBHX72726	206196_s_at
MGCUBHX72730	209398_at
MGCUBHX72745	40446_at
MGCUBHX72751	219778_at
MGCUBHX72761	217913_at
MGCUBHX72763	219229_at
MGCUBHX72773	218935_at
MGCUBHX72798	204595_s_at
MGCUBHX72808	220746_s_at
MGCUBHX72875	205143_at
MGCUBHX72891	201748_s_at
MGCUBHX72899	221898_at
MGCUBHX72904	220170_at
MGCUBHX72920	206989_s_at
MGCUBHX72933	218404_at
MGCUBHX72946	201667_at
MGCUBHX72953	202554_s_at
MGCUBHX72973	213849_s_at
MGCUBHX72978	213262_at
MGCUBHX72979	209577_at
MGCUBHX72980	210408_s_at
MGCUBHX72988	221238_at
MGCUBHX73047	210185_at
MGCUBHX73055	49327_at
MGCUBHX73063	200827_at
MGCUBHX73090	214321_at
MGCUBHX73093	201669_s_at
MGCUBHX73134	205898_at
MGCUBHX73140	208024_s_at
MGCUBHX73155	207507_s_at
MGCUBHX73189	207505_at
MGCUBHX73191	205265_s_at
MGCUBHX73197	217975_at
MGCUBHX73204	204613_at
MGCUBHX73209	212426_s_at
MGCUBHX73222	219902_at
MGCUBHX73232	203252_at
MGCUBHX73236	206355_at
MGCUBHX73286	203182_s_at
MGCUBHX73297	209550_at
MGCUBHX73298	221471_at
MGCUBHX73313	203874_s_at
MGCUBHX73314	218150_at
MGCUBHX73343	205803_s_at
MGCUBHX73354	205482_x_at
MGCUBHX73389	202766_s_at
MGCUBHX73401	39966_at
MGCUBHX73403	200984_s_at
MGCUBHX73412	209651_at
MGCUBHX73431	206414_s_at
MGCUBHX73437	208949_s_at
MGCUBHX73451	203530_s_at
MGCUBHX73460	207105_s_at
MGCUBHX73510	221675_s_at
MGCUBHX73522	208862_s_at
MGCUBHX73523	201634_s_at
MGCUBHX73526	200972_at
MGCUBHX73533	204129_at
MGCUBHX73546	221840_at
MGCUBHX73583	203984_s_at
MGCUBHX73584	221009_s_at
MGCUBHX73609	222005_s_at
MGCUBHX73633	206161_s_at
MGCUBHX73637	218285_s_at
MGCUBHX73641	210276_s_at
MGCUBHX73647	205259_at
MGCUBHX73650	218283_at
MGCUBHX73702	203478_at
MGCUBHX73703	204341_at
MGCUBHX73711	205051_s_at
MGCUBHX73720	218003_s_at
MGCUBHX73734	220330_s_at
MGCUBHX73743	207951_at
MGCUBHX73744	41220_at
MGCUBHX73750	206078_at
MGCUBHX73766	204026_s_at
MGCUBHX73780	209183_s_at
MGCUBHX73794	201037_at
MGCUBHX73801	209150_s_at
MGCUBHX73803	220558_x_at
MGCUBHX73806	218599_at
MGCUBHX73816	215338_s_at
MGCUBHX73826	217990_at
MGCUBHX73828	204465_s_at
MGCUBHX73894	203803_at
MGCUBHX73930	201092_at
MGCUBHX73951	202597_at
MGCUBHX73954	202982_s_at
MGCUBHX73956	220115_s_at
MGCUBHX73990	218087_s_at
MGCUBHX74025	219282_s_at
MGCUBHX74040	205737_at
MGCUBHX74047	206973_at
MGCUBHX74048	204769_s_at
MGCUBHX74055	217813_s_at
MGCUBHX74056	203304_at
MGCUBHX74068	206058_at
MGCUBHX74071	218918_at
MGCUBHX74079	209146_at
MGCUBHX74086	57532_at
MGCUBHX74115	210095_s_at
MGCUBHX74118	65521_at
MGCUBHX74146	217730_at
MGCUBHX74157	210720_s_at
MGCUBHX74159	206949_s_at
MGCUBHX74182	2028_s_at
MGCUBHX74201	217732_s_at
MGCUBHX74258	201648_at
MGCUBHX74263	202411_at
MGCUBHX74270	37796_at
MGCUBHX74273	202950_at
MGCUBHX74277	202686_s_at
MGCUBHX74280	218773_s_at
MGCUBHX74313	218548_x_at
MGCUBHX74318	210797_s_at
MGCUBHX74343	218699_at
MGCUBHX74356	204032_at
MGCUBHX74367	201870_at
MGCUBHX74393	207308_at
MGCUBHX74417	218559_s_at
MGCUBHX74421	219250_s_at
MGCUBHX74445	219358_s_at
MGCUBHX74447	210372_s_at
MGCUBHX74461	208788_at
MGCUBHX74499	209391_at
MGCUBHX74533	217792_at
MGCUBHX74568	204998_s_at
MGCUBHX74573	204937_s_at
MGCUBHX74580	219415_at
MGCUBHX74603	202363_at
MGCUBHX74621	59625_at
MGCUBHX74626	209877_at
MGCUBHX74659	200824_at
MGCUBHX74664	201368_at
MGCUBHX74679	205328_at
MGCUBHX74696	213857_s_at
MGCUBHX74712	206899_at
MGCUBHX74731	206030_at
MGCUBHX74768	205923_at
MGCUBHX74801	211488_s_at
MGCUBHX74804	206339_at
MGCUBHX74822	200878_at
MGCUBHX74826	207665_at
MGCUBHX74832	205567_at
MGCUBHX74851	219287_at
MGCUBHX74874	218966_at
MGCUBHX74898	208531_at
MGCUBHX74902	203353_s_at
MGCUBHX74915	209159_s_at
MGCUBHX74931	204934_s_at
MGCUBHX74935	200675_at
MGCUBHX74936	202006_at
MGCUBHX74937	205508_at
MGCUBHX74959	212517_at
MGCUBHX75001	203467_at
MGCUBHX75008	217004_s_at
MGCUBHX75033	205372_at
MGCUBHX75053	220366_at
MGCUBHX75081	217781_s_at
MGCUBHX75083	201237_at
MGCUBHX75101	207389_at
MGCUBHX75107	205034_at
MGCUBHX75126	200634_at
MGCUBHX75130	201119_s_at
MGCUBHX75135	213791_at
MGCUBHX75144	217906_at
MGCUBHX75160	201785_at
MGCUBHX75181	218536_at
MGCUBHX75210	203910_at
MGCUBHX75211	219350_s_at
MGCUBHX75214	202172_at
MGCUBHX75218	221240_s_at
MGCUBHX75221	210271_at
MGCUBHX75223	205354_at
MGCUBHX75225	203652_at
MGCUBHX75228	218043_s_at
MGCUBHX75237	204783_at
MGCUBHX75241	204194_at
MGCUBHX75247	204702_s_at
MGCUBHX75270	221614_s_at
MGCUBHX75284	215983_s_at
MGCUBHX75308	202878_s_at
MGCUBHX75313	202517_at
MGCUBHX75322	207643_s_at
MGCUBHX75349	200911_s_at
MGCUBHX75350	209753_s_at
MGCUBHX75371	201739_at
MGCUBHX75377	219945_at
MGCUBHX75381	200059_s_at
MGCUBHX75385	200736_s_at
MGCUBHX75386	214247_s_at
MGCUBHX75406	209324_s_at
MGCUBHX75439	204065_at
MGCUBHX75490	205170_at
MGCUBHX75511	203823_at
MGCUBHX75539	200853_at
MGCUBHX75572	203569_s_at
MGCUBHX75604	206001_at
MGCUBHX75625	201244_s_at
MGCUBHX75626	204679_at
MGCUBHX75658	210004_at
MGCUBHX75663	214177_s_at
MGCUBHX75664	212481_s_at
MGCUBHX75667	202499_s_at
MGCUBHX75668	219799_s_at
MGCUBHX75725	209737_at
MGCUBHX75730	37254_at
MGCUBHX75747	219024_at
MGCUBHX75762	201577_at
MGCUBHX75799	200862_at
MGCUBHX75801	203218_at
MGCUBHX75851	204634_at
MGCUBHX75864	204807_at
MGCUBHX75886	205358_at
MGCUBHX75888	209686_at
MGCUBHX75931	202418_at
MGCUBHX75950	208747_s_at
MGCUBHX75951	202421_at
MGCUBHX75954	212509_s_at
MGCUBHX75971	203917_at
MGCUBHX75994	216250_s_at
MGCUBHX75995	203908_at
MGCUBHX76014	209667_at
MGCUBHX76017	201597_at
MGCUBHX76023	206976_s_at
MGCUBHX76026	220974_x_at
MGCUBHX76054	201666_at
MGCUBHX76108	203613_s_at
MGCUBHX76110	204642_at
MGCUBHX76130	203303_at
MGCUBHX76157	205356_at
MGCUBHX76170	201719_s_at
MGCUBHX76187	220081_x_at
MGCUBHX76189	220566_at
MGCUBHX76207	206349_at
MGCUBHX76208	209833_at
MGCUBHX76218	208445_s_at
MGCUBHX76226	204204_at
MGCUBHX76274	205334_at
MGCUBHX76291	220050_at
MGCUBHX76293	200904_at
MGCUBHX76306	218854_at
MGCUBHX76311	204271_s_at
MGCUBHX76320	213203_at
MGCUBHX76329	208591_s_at
MGCUBHX76345	212909_at
MGCUBHX76351	201823_s_at
MGCUBHX76370	209875_s_at
MGCUBHX76384	202948_at
MGCUBHX76386	202732_at
MGCUBHX76393	203524_s_at
MGCUBHX76410	204220_at
MGCUBHX76418	208783_s_at
MGCUBHX76429	203403_s_at
MGCUBHX76442	221005_s_at
MGCUBHX76444	204179_at
MGCUBHX76445	208682_s_at
MGCUBHX76447	206050_s_at
MGCUBHX76465	201862_s_at
MGCUBHX76467	202440_s_at
MGCUBHX76484	210986_s_at
MGCUBHX76493	204610_s_at
MGCUBHX76509	214683_s_at
MGCUBHX76517	205191_at
MGCUBHX76519	209218_at
MGCUBHX76542	218574_s_at
MGCUBHX76543	201850_at
MGCUBHX76559	212706_at
MGCUBHX76588	201721_s_at
MGCUBHX76589	209494_s_at
MGCUBHX76618	208451_s_at
MGCUBHX76619	203718_at
MGCUBHX76629	205591_at
MGCUBHX76635	209102_s_at
MGCUBHX76647	218061_at
MGCUBHX76653	217887_s_at
MGCUBHX76684	218206_x_at
MGCUBHX76685	208792_s_at
MGCUBHX76691	36019_at
MGCUBHX76697	216733_s_at
MGCUBHX76712	204422_s_at
MGCUBHX76727	207369_at
MGCUBHX76764	207819_s_at
MGCUBHX76765	217733_s_at
MGCUBHX76772	209130_at
MGCUBHX76814	200788_s_at
MGCUBHX76825	205132_at
MGCUBHX76829	209122_at
MGCUBHX76849	214594_x_at
MGCUBHX76857	203329_at
MGCUBHX76939	206028_s_at
MGCUBHX76955	218143_s_at
MGCUBHX76976	207121_s_at
MGCUBHX76979	218450_at
MGCUBHX77000	221474_at
MGCUBHX77011	207391_s_at
MGCUBHX77041	201288_at
MGCUBHX77044	202298_at
MGCUBHX77052	220551_at
MGCUBHX77056	200656_s_at
MGCUBHX77081	205139_s_at
MGCUBHX77127	202840_at
MGCUBHX77162	204249_s_at
MGCUBHX77166	202118_s_at
MGCUBHX77171	212320_at
MGCUBHX77195	201925_s_at
MGCUBHX77249	203788_s_at
MGCUBHX77309	203741_s_at
MGCUBHX77334	210785_s_at
MGCUBHX77342	206465_at
MGCUBHX77357	209715_at
MGCUBHX77367	208121_s_at
MGCUBHX77372	206190_at
MGCUBHX77379	36004_at
MGCUBHX77387	220975_s_at
MGCUBHX77398	202149_at
MGCUBHX77408	217989_at
MGCUBHX77439	201967_at
MGCUBHX77446	201331_s_at
MGCUBHX77454	205403_at
MGCUBHX77491	206306_at
MGCUBHX77507	206729_at
MGCUBHX77533	200990_at
MGCUBHX77562	216963_s_at
MGCUBHX77577	203416_at
MGCUBHX77597	218132_s_at
MGCUBHX77600	202689_at
MGCUBHX77606	203535_at
MGCUBHX77646	207403_at
MGCUBHX77660	209046_s_at
MGCUBHX77671	213609_s_at
MGCUBHX77708	208796_s_at
MGCUBHX77715	218002_s_at
MGCUBHX77744	202621_at
MGCUBHX77750	203132_at
MGCUBHX77756	218589_at
MGCUBHX77758	204759_at
MGCUBHX77765	209451_at
MGCUBHX77767	202483_s_at
MGCUBHX77814	206404_at
MGCUBHX77858	219922_s_at
MGCUBHX77859	203791_at
MGCUBHX77865	209782_s_at
MGCUBHX77866	201784_s_at
MGCUBHX77867	200626_s_at
MGCUBHX77868	209726_at
MGCUBHX77917	204719_at
MGCUBHX77946	211340_s_at
MGCUBHX77953	206039_at
MGCUBHX77955	221558_s_at
MGCUBHX77961	207205_at
MGCUBHX77997	221249_s_at
MGCUBHX78024	204485_s_at
MGCUBHX78072	635_s_at
MGCUBHX78082	202052_s_at
MGCUBHX78083	204381_at
MGCUBHX78105	207908_at
MGCUBHX78132	219290_x_at
MGCUBHX78143	208018_s_at
MGCUBHX78146	210817_s_at
MGCUBHX78154	201772_at
MGCUBHX78163	202180_s_at
MGCUBHX78189	211362_s_at
MGCUBHX78197	209054_s_at
MGCUBHX78202	204363_at
MGCUBHX78212	204655_at
MGCUBHX78217	205547_s_at
MGCUBHX78234	202596_at
MGCUBHX78241	201760_s_at
MGCUBHX78263	215399_s_at
MGCUBHX78264	202953_at
MGCUBHX78270	202246_s_at
MGCUBHX78275	204379_s_at
MGCUBHX78284	203131_at
MGCUBHX78301	206678_at
MGCUBHX78334	219305_x_at
MGCUBHX78341	206026_s_at
MGCUBHX78347	202174_s_at
MGCUBHX78355	202008_s_at
MGCUBHX78386	219725_at
MGCUBHX78401	220979_s_at
MGCUBHX78410	208626_s_at
MGCUBHX78411	200821_at
MGCUBHX78414	213467_at
MGCUBHX78421	32137_at
MGCUBHX78440	203310_at
MGCUBHX78442	202620_s_at
MGCUBHX78446	201690_s_at
MGCUBHX78449	204122_at
MGCUBHX78464	208216_at
MGCUBHX78471	219165_at
MGCUBHX78479	203668_at
MGCUBHX78486	217871_s_at
MGCUBHX78522	207300_s_at
MGCUBHX78544	219027_s_at
MGCUBHX78553	210962_s_at
MGCUBHX78558	212181_s_at
MGCUBHX78560	203052_at
MGCUBHX78586	203003_at
MGCUBHX78603	202712_s_at
MGCUBHX78612	209666_s_at
MGCUBHX78617	204472_at
MGCUBHX78621	201786_s_at
MGCUBHX78626	217978_s_at
MGCUBHX78630	202501_at
MGCUBHX78636	200050_at
MGCUBHX78665	204415_at
MGCUBHX78699	202441_at
MGCUBHX78707	200593_s_at
MGCUBHX78728	203611_at
MGCUBHX78746	205934_at
MGCUBHX78753	206171_at
MGCUBHX78759	201829_at
MGCUBHX78806	221019_s_at
MGCUBHX78825	222237_s_at
MGCUBHX78865	218563_at
MGCUBHX78874	209610_s_at
MGCUBHX78884	203868_s_at
MGCUBHX78893	219728_at
MGCUBHX78908	211538_s_at
MGCUBHX78926	216862_s_at
MGCUBHX78939	203761_at
MGCUBHX78960	37201_at
MGCUBHX78976	202382_s_at
MGCUBHX78978	200887_s_at
MGCUBHX78983	205961_s_at
MGCUBHX78992	203153_at
MGCUBHX78996	204849_at
MGCUBHX79002	217802_s_at
MGCUBHX79032	201641_at
MGCUBHX79043	218868_at
MGCUBHX79059	216305_s_at
MGCUBHX79067	206780_at
MGCUBHX79083	204299_at
MGCUBHX79159	207091_at
MGCUBHX79161	211528_x_at
MGCUBHX79165	204279_at
MGCUBHX79177	202242_at
MGCUBHX79196	208620_at
MGCUBHX79202	205559_s_at
MGCUBHX79204	212224_at
MGCUBHX79225	201029_s_at
MGCUBHX79226	201207_at
MGCUBHX79233	207157_s_at
MGCUBHX79243	38918_at
MGCUBHX79260	204612_at
MGCUBHX79284	203659_s_at
MGCUBHX79296	34408_at
MGCUBHX79304	201194_at
MGCUBHX79312	203650_at
MGCUBHX79315	206765_at
MGCUBHX79389	204340_at
MGCUBHX79395	218401_s_at
MGCUBHX79416	215148_s_at
MGCUBHX79432	203160_s_at
MGCUBHX79464	202284_s_at
MGCUBHX79484	206766_at
MGCUBHX79488	212586_at
MGCUBHX79491	201185_at
MGCUBHX79502	202464_s_at
MGCUBHX79525	201857_at
MGCUBHX79551	201273_s_at
MGCUBHX79559	204069_at
MGCUBHX79574	207408_at
MGCUBHX79582	204994_at
MGCUBHX79592	221464_at
MGCUBHX79605	205691_at
MGCUBHX79613	216950_s_at
MGCUBHX79634	206649_s_at
MGCUBHX79654	213357_at
MGCUBHX79665	219594_at
MGCUBHX79684	201531_at
MGCUBHX79688	201520_s_at
MGCUBHX79713	202090_s_at
MGCUBHX79723	212067_s_at
MGCUBHX79737	206231_at
MGCUBHX79742	209083_at
MGCUBHX79746	207122_x_at
MGCUBHX79804	204211_x_at
MGCUBHX79811	202510_s_at
MGCUBHX79828	212190_at
MGCUBHX79833	206178_at
MGCUBHX79850	205618_at
MGCUBHX79855	202590_s_at
MGCUBHX79866	202653_s_at
MGCUBHX79872	35254_at
MGCUBHX79891	210719_s_at
MGCUBHX79928	202202_s_at
MGCUBHX79929	203335_at
MGCUBHX79973	201057_s_at
MGCUBHX79977	210944_s_at
MGCUBHX8106	210127_at
MGCUBHX8148	202506_at
MGCUBHX8180	37953_s_at
MGCUBHX8188	209030_s_at
MGCUBHX8206	209882_at
MGCUBHX8224	207629_s_at
MGCUBHX8240	205611_at
MGCUBHX8242	203871_at
MGCUBHX8247	205549_at
MGCUBHX8293	210715_s_at
MGCUBHX8335	218693_at
MGCUBHX8336	203616_at
MGCUBHX8350	205771_s_at
MGCUBHX8354	203430_at
MGCUBHX8364	200636_s_at
MGCUBHX8367	203221_at
MGCUBHX8381	50965_at
MGCUBHX8394	209716_at
MGCUBHX8406	209205_s_at
MGCUBHX8407	211339_s_at
MGCUBHX8415	217867_x_at
MGCUBHX8417	209193_at
MGCUBHX8420	209758_s_at
MGCUBHX8430	46270_at
MGCUBHX8432	212685_s_at
MGCUBHX8433	203593_at
MGCUBHX8458	203175_at
MGCUBHX8491	203985_at
MGCUBHX8496	212774_at
MGCUBHX8517	203319_s_at
MGCUBHX8518	201900_s_at
MGCUBHX8547	202644_s_at
MGCUBHX8566	202979_s_at
MGCUBHX8595	210874_s_at
MGCUBHX8611	208655_at
MGCUBHX8614	210073_at
MGCUBHX8623	203516_at
MGCUBHX8635	201201_at
MGCUBHX8661	202075_s_at
MGCUBHX8686	201645_at
MGCUBHX8704	219213_at
MGCUBHX8705	201141_at
MGCUBHX8724	201726_at
MGCUBHX8727	214104_at
MGCUBHX8755	207763_at
MGCUBHX8779	205074_at
MGCUBHX8806	201256_at
MGCUBHX8807	222162_s_at
MGCUBHX8812	219896_at
MGCUBHX8822	200632_s_at
MGCUBHX8823	218941_at
MGCUBHX8825	210454_s_at
MGCUBHX8827	208327_at
MGCUBHX8847	205282_at
MGCUBHX8849	203139_at
MGCUBHX8853	203002_at
MGCUBHX8857	203845_at
MGCUBHX8861	214075_at
MGCUBHX8864	212881_at
MGCUBHX8865	202187_s_at
MGCUBHX8893	203934_at
MGCUBHX8894	205016_at
MGCUBHX8924	204647_at
MGCUBHX8930	204115_at
MGCUBHX8940	204137_at
MGCUBHX8946	204378_at
MGCUBHX8961	218237_s_at
MGCUBHX8982	212118_at
MGCUBHX923	219421_at
MGCUBHX969	204394_at
MGCUBHX972	210273_at
MGCUBHX993	220776_at
MGCUBHX999	201952_at
MGCX22112	204388_s_at
MGCX23511	209077_at
MGCX235125	202551_s_at
MGCX23612	204297_at
MGCX23613	202467_s_at
MGCX24611	214562_at
MGCX24612	200828_s_at
MGCX246123	200069_at
MGCX24613	201921_at
MGCX24615	205361_s_at
MGCX25217	209694_at
MGCX25218	208861_s_at
MGD01C912	203006_at
MGD01C918	214607_at
MGD01F112	203273_s_at
MGD01H2311	201758_at
MGD01H512	222212_s_at
MGD01H514	201897_s_at
MGD01I2013	207585_s_at
MGD01I2014	208714_at
MGD02B314	208717_at
MGD02C2011	204161_s_at
MGD02C815	219321_at
MGD02G212	202355_s_at
MGD02G513	206167_s_at
MGD02G719	209143_s_at
MGD02H20122	215000_s_at
MGD02H2019	201491_at
MGD02H715	208924_at
MGD02H717	203200_s_at
MGD02H911	210649_s_at
MGD02H916	200600_at
MGD02I716	210479_s_at
MGD03C2012	216958_s_at
MGD03D712	215116_s_at
MGD03D714	203476_at
MGD03G512	203187_at
MGD03G513	202429_s_at
MGD03G611	200876_s_at
MGD03I814	38398_at
MGD04D2012	206562_s_at
MGD04E719	217915_s_at
MGD04F2015	203102_s_at
MGD04I613	206770_s_at
MGD05B314	200940_s_at
MGD05D414	211023_at
MGD05G23120	202939_at
MGD05G2319	203367_at
MGD06C2012	208892_s_at
MGD06D2014	202780_at
MGD06D2017	209533_s_at
MGD06D913	203202_at
MGD06E112	201716_at
MGD06E116	213571_s_at
[truncated: 2,037 more rows]
