# Supplementary material for: CROPPER: a metagene creator resource for cross-platform and cross-species compendium studies
Source: BMC Bioinformatics. 2006 Sep 22;7:418. doi: 10.1186/1471-2105-7-418 (PMC1592126; doi:10.1186/1471-2105-7-418)
Supplement: Additional File 2 — The biological themes and patterns detected in the combined data. First worksheet contains the enriched KEGG pathways, number of genes with association to a pathway, and the p-value for the statistical significance. Second and third worksheet contain the enriched GO terms detected in the combined data, clustered into 1, 2 and 3 clusters based on the associated GO terms. [file 1471-2105-7-418-S2.xls]

## Sheet: KEGG pathways
From the lists of metagenes regulated in human and in animals
Enriched KEGG pathways	COUNT	p-value
HSA03010:RIBOSOME	20	>0.0001
HSA00190:OXIDATIVE PHOSPHORYLATION	24	>0.0001
HSA00193:ATP SYNTHESIS	9	>0.0001
HSA00010:GLYCOLYSIS / GLUCONEOGENESIS	10	>0.0001
HSA05060:PRION DISEASE	4	0.0049
HSA00710:CARBON FIXATION	5	0.0063
HSA05030:AMYOTROPHIC LATERAL SCLEROSIS (ALS)	4	0.0173
From the lists of metagenes regulated only in the animal models, not in human
Enriched KEGG pathways	COUNT	p-value
HSA00970:AMINOACYL-TRNA BIOSYNTHESIS	4	0.0393
HSA04810:REGULATION OF ACTIN CYTOSKELETON	11	0.0591
HSA03010:RIBOSOME	6	0.0774
HSA04530:TIGHT JUNCTION	7	0.0833

## Sheet: reg Anim AND Human
The metagenes regulated in the animal models AND human data were clustered based on their GO terms using
GENERATOR version 1.01
Developed by Petri Pehkonen (petri.pehkonen@uku.fi) and Petri Törönen (toronen@hytti.uku.fi)
reference: Pehkonen et al., 2005
<Clusterings=1..6>
<Best cluster=1 complexity=29469.77>
<Total gene number=225>
[Clustering 1 complexity=29469.77]								[Clustering 2 complexity=30731.63]								[Clustering 3 complexity=32805.51]
<Cluster 1 size=225>	Inner size:	Orig.in. size:	Total size:	C.log(p):	O.log(p):	S.log(p):		<Cluster 1 size=30>	Inner size:	Orig.in. size:	Total size:	C.log(p):	O.log(p):	S.log(p):		<Cluster 1 size=80>	Inner size:	Orig.in. size:	Total size:	C.log(p):	O.log(p):	S.log(p):
monovalent inorganic cation transporter activity	24	24	78	10.34	10.34	0		monovalent inorganic cation transporter activity	23	24	78	33.01	10.34	23.51		macromolecule biosynthesis	31	31	212	17.33	4.87	15.91
hydrogen ion transporter activity	23	23	75	9.89	9.89	0		ion transporter activity	27	30	170	32.51	6.48	27.57		ribosome	19	19	64	16.35	7.97	9.2
primary active transporter activity	24	24	88	9.12	9.12	0		primary active transporter activity	23	24	88	31.62	9.12	23.51		structural constituent of ribosome	19	19	65	16.21	7.85	9.2
ribosome	19	19	64	7.97	7.97	0		hydrogen ion transporter activity	22	23	75	31.21	9.89	22.12		cellular biosynthesis	36	48	348	15.37	6.64	9.5
structural constituent of ribosome	19	19	65	7.85	7.85	0		carrier activity	25	28	135	30.97	7.63	24.38		protein biosynthesis	27	27	189	14.63	4.11	13.58
carrier activity	28	28	135	7.63	7.63	0		cation transporter activity	25	26	154	29.41	5.29	26.45		biosynthesis	37	49	400	14.24	5.2	9.99
structural molecule activity	33	33	179	7.59	7.59	0		transporter activity	29	44	416	25.45	3.15	23.64		ribonucleoprotein complex	21	21	137	11.84	3.72	10.26
inner membrane	18	18	63	7.29	7.29	0		inner membrane	16	18	63	20.54	7.29	13.79		glucose metabolism	11	11	31	10.47	5.67	5.14
mitochondrial membrane	18	18	65	7.05	7.05	0		generation of precursor metabolites and energy	21	34	205	19.13	6.62	13.4		structural molecule activity	22	33	179	10.43	7.59	4.08
cellular biosynthesis	48	48	348	6.64	6.64	0		oxidative phosphorylation	13	13	42	17.7	5.84	12.55		glycolysis	9	9	19	9.98	5.98	4.17
http://www.godatabase.org/cgi-bin/amigo/go.cgi?action=dotty&search_constraint=terms&view=details&session_id=12341234&&query=GO:0015077&query=GO:0015078&query=GO:0015399&query=GO:0005840&query=GO:0003735&query=GO:0005386&query=GO:0005198&query=GO:0019866&query=GO:0005740&query=GO:0044249								http://www.godatabase.org/cgi-bin/amigo/go.cgi?action=dotty&search_constraint=terms&view=details&session_id=12341234&&query=GO:0015077&query=GO:0015075&query=GO:0015399&query=GO:0015078&query=GO:0005386&query=GO:0008324&query=GO:0005215&query=GO:0019866&query=GO:0006091&query=GO:0006119								http://www.godatabase.org/cgi-bin/amigo/go.cgi?action=dotty&search_constraint=terms&view=details&session_id=12341234&&query=GO:0009059&query=GO:0005840&query=GO:0003735&query=GO:0044249&query=GO:0006412&query=GO:0009058&query=GO:0030529&query=GO:0006006&query=GO:0005198&query=GO:0006096
								<Cluster 2 size=195>	Inner size:	Orig.in. size:	Total size:	C.log(p):	O.log(p):	S.log(p):		<Cluster 2 size=125>	Inner size:	Orig.in. size:	Total size:	C.log(p):	O.log(p):	S.log(p):
								structural molecule activity	33	33	179	9.23	7.59	2.23		neurofilament	4	4	4	5.76	4.73	1.03
								ribosome	19	19	64	9.03	7.97	1.23		intermediate filament cytoskeleton	5	5	14	4.03	2.83	1.29
								structural constituent of ribosome	19	19	65	8.91	7.85	1.23		intermediate filament	5	5	14	4.03	2.83	1.29
								glycolysis	9	9	19	6.51	5.98	0.57		axon	3	3	4	3.73	2.97	0.77
								glucose metabolism	11	11	31	6.3	5.67	0.7		establishment of localization	36	54	582	3.21	2.42	1.39
								macromolecule biosynthesis	31	31	212	6.23	4.87	2.08		localization	36	54	588	3.12	2.32	1.39
								glucose catabolism	9	9	21	6.06	5.53	0.57		neuron projection	3	3	6	3.05	2.31	0.77
								monosaccharide catabolism	9	9	22	5.85	5.33	0.57		protein phosphatase binding	2	2	2	2.88	2.36	0.51
								alcohol catabolism	9	9	22	5.85	5.33	0.57		phosphatase binding	2	2	2	2.88	2.36	0.51
								hexose catabolism	9	9	22	5.85	5.33	0.57		transport	34	52	575	2.68	2.11	1.15
								http://www.godatabase.org/cgi-bin/amigo/go.cgi?action=dotty&search_constraint=terms&view=details&session_id=12341234&&query=GO:0005198&query=GO:0005840&query=GO:0003735&query=GO:0006096&query=GO:0006006&query=GO:0009059&query=GO:0006007&query=GO:0046365&query=GO:0046164&query=GO:0019320								http://www.godatabase.org/cgi-bin/amigo/go.cgi?action=dotty&search_constraint=terms&view=details&session_id=12341234&&query=GO:0005883&query=GO:0045111&query=GO:0005882&query=GO:0030424&query=GO:0051234&query=GO:0051179&query=GO:0043005&query=GO:0019903&query=GO:0019902&query=GO:0006810
																<Cluster 3 size=20>	Inner size:	Orig.in. size:	Total size:	C.log(p):	O.log(p):	S.log(p):
																monovalent inorganic cation transporter activity	19	24	78	30.89	10.34	21.35
																primary active transporter activity	19	24	88	29.77	9.12	21.35
																hydrogen ion transporter activity	18	23	75	28.52	9.89	19.44
																cation transporter activity	20	26	154	27.44	5.29	22.92
																ion transporter activity	20	30	170	26.53	6.48	20.8
																carrier activity	19	28	135	25.91	7.63	19.14
																oxidative phosphorylation	13	13	42	20.85	5.84	15.74
																transporter activity	20	44	416	18.45	3.15	16.03
																proton transport	10	10	28	16.4	5.23	11.61
																hydrogen transport	10	10	29	16.22	5.07	11.61
																http://www.godatabase.org/cgi-bin/amigo/go.cgi?action=dotty&search_constraint=terms&view=details&session_id=12341234&&query=GO:0015077&query=GO:0015399&query=GO:0015078&query=GO:0008324&query=GO:0015075&query=GO:0005386&query=GO:0006119&query=GO:0005215&query=GO:0015992&query=GO:0006818

## Sheet: reg Anim NOT human
The metagenes regulated in the animal models and NOT in the human data were clustered based on their GO terms using
GENERATOR version 1.01
Developed by Petri Pehkonen (petri.pehkonen@uku.fi) and Petri Törönen (toronen@hytti.uku.fi)
reference: Pehkonen et al., 2005
<Clusterings=1..6>
<Best cluster=1 complexity=32620.84>
<Total gene number=247>
[Clustering 1 complexity=32620.84]								[Clustering 2 complexity=35094.38]								[Clustering 3 complexity=37558.56]
<Cluster 1 size=247>	Inner size:	Orig.in. size:	Total size:	C.log(p):	O.log(p):	S.log(p):		<Cluster 1 size=69>	Inner size:	Orig.in. size:	Total size:	C.log(p):	O.log(p):	S.log(p):		<Cluster 1 size=57>
telomere maintenance	4	4	8	2.82	2.82	0		condensed chromosome	3	3	6	3.81	2.19	1.68		condensed chromosome
calmodulin regulated protein kinase activity	3	3	5	2.47	2.47	0		DNA ligation during DNA repair	2	2	2	3.39	2.28	1.11		telomere maintenance
DNA ligation during DNA repair	2	2	2	2.28	2.28	0		negative regulation of transcriptional preinitiation complex formation	2	2	2	3.39	2.28	1.11		DNA ligation during DNA repair
negative regulation of transcriptional preinitiation complex formation	2	2	2	2.28	2.28	0		DNA bending activity	2	2	2	3.39	2.28	1.11		negative regulation of transcriptional preinitiation complex formation
DNA bending activity	2	2	2	2.28	2.28	0		base-excision repair, DNA ligation	2	2	2	3.39	2.28	1.11		DNA bending activity
glutamyl-tRNA aminoacylation	2	2	2	2.28	2.28	0		telomere maintenance	3	4	8	3.38	2.82	1.17		base-excision repair, DNA ligation
base-excision repair, DNA ligation	2	2	2	2.28	2.28	0		chromosome, telomeric region	2	3	6	2.24	2.19	0.72		DNA replication origin binding
glutamate-tRNA ligase activity	2	2	2	2.28	2.28	0		DNA replication origin binding	1	2	2	1.4	2.28	0.32		chromosome, telomeric region
DNA replication origin binding	2	2	2	2.28	2.28	0
condensed chromosome	3	3	6	2.19	2.19	0
http://www.godatabase.org/cgi-bin/amigo/go.cgi?action=dotty&search_constraint=terms&view=details&session_id=12341234&&query=GO:0000723&query=GO:0004683&query=GO:0051103&query=GO:0017055&query=GO:0008301&query=GO:0006424&query=GO:0006288&query=GO:0004818&query=GO:0003688&query=GO:0000793								http://www.godatabase.org/cgi-bin/amigo/go.cgi?action=dotty&search_constraint=terms&view=details&session_id=12341234&&query=GO:0000793&query=GO:0051103&query=GO:0017055&query=GO:0008301&query=GO:0006288&query=GO:0000723&query=GO:0000781&query=GO:0003688								http://www.godatabase.org/cgi-bin/amigo/go.cgi?action=dotty&search_constraint=terms&view=details&session_id=12341234&&query=GO:0000793&query=GO:0000723&query=GO:0051103&query=GO:0017055&query=GO:0008301&query=GO:0006288&query=GO:0003688&query=GO:0000781
								<Cluster 2 size=178>	Inner size:	Orig.in. size:	Total size:	C.log(p):	O.log(p):	S.log(p):		<Cluster 2 size=73>
								calmodulin regulated protein kinase activity	3	3	5	2.88	2.47	0.43		calmodulin regulated protein kinase activity
								glutamyl-tRNA aminoacylation	2	2	2	2.56	2.28	0.29		glutamyl-tRNA aminoacylation
								glutamate-tRNA ligase activity	2	2	2	2.56	2.28	0.29		glutamate-tRNA ligase activity
																chromosome, telomeric region
								http://www.godatabase.org/cgi-bin/amigo/go.cgi?action=dotty&search_constraint=terms&view=details&session_id=12341234&&query=GO:0004683&query=GO:0006424&query=GO:0004818								http://www.godatabase.org/cgi-bin/amigo/go.cgi?action=dotty&search_constraint=terms&view=details&session_id=12341234&&query=GO:0004683&query=GO:0006424&query=GO:0004818&query=GO:0000781
																<Cluster 3 size=117>
																http://www.godatabase.org/cgi-bin/amigo/go.cgi?action=dotty&search_constraint=terms&view=details&session_id=12341234&
